# Supplementary material for: FISH Amyloid – a new method for finding amyloidogenic segments in proteins based on site specific co-occurence of aminoacids
Source: BMC Bioinformatics. 2014 Feb 24;15:54. doi: 10.1186/1471-2105-15-54 (PMC3941796; doi:10.1186/1471-2105-15-54)
Supplement: Additional file 1 — Full experimental dataset used in FISH Amyloid and classification results of 3 computational methods. [file 1471-2105-15-54-S1.xlsx]

## Sheet: full experimental dataset
Amyloid		Non-amyloid
'AGVNYF'		'AAAGAVVGGL'
'ALEEYT'		'AAELRN'
'AQFIIS'		'AARRFF'
'ATVIIE'		'ADAVACAKRV'
'DCVNIT'		'AEKLFD'
'DLSFSKDWSF'		'AEMEYL'
'DTVIIE'		'AENGKS'
'EGVLYV'		'AESDKKEEEK'
'ETVIIE'		'AEVLAL'
'EYSNFS'		'AGYQQQYNPQ'
'FESNFN'		'AINKIQ'
'FLIFLIVG'		'ATKHKIP'
'FLVHSS'		'ATKKVGTKPA'
'FTVIIE'		'CAKRVVRDPQ'
'FYLLYY'		'CLAKWESGYN'
'GETYVVTL'		'CNDGKTPGAV'
'GEWTYD'		'DAAKYSEV'
'GGYYQNYQGY'		'DADLYL'
'GKVQIVYK'		'DAVKIS'
'GNNQQNYQQY'		'DDSLFF'
'GTFFIN'		'DDSLFF'
'GTFFIT'		'DECFFF'
'GTFNII'		'DIEVDL'
'GTVIIE'		'DILTYT'
'GTVLFM'		'DKKEEEKSAE'
'GTYSFYT'		'DLLKNG'
'GVNYFL'		'DLLKNGERIE'
'HFVWIA'		'DVRQYVQGCG'
'HGWLIM'		'EALYLV'
'HLVYIM'		'ECFFFE'
'HQLIIM'		'EDRYYRENMH'
'HYFNIF'		'EECLFL'
'IEMIFV'		'EECLFL'
'IFDFIQ'		'EEEKSAETKE'
'ILLISFLIFL'		'EEKPVQTEEK'
'ISFLIF'		'EEPVKKEEKP'
'ITVIIE'		'EHSDLS'
'KDWSFY'		'EIPAGV'
'KDWSFYLLYY'		'EKDEYA'
'KIVKWD'		'EKNLYL'
'KKLVFFAED'		'EKSELPKVED'
'KKLVFFPED'		'ELKPLAQSHA'
'KLFIIQ'		'ELLNAPGETY'
'KLLIYE'		'ELPKVEDLKI'
'KVQIIN'		'ENFTETDVKM'
'LANWMCLAKW'		'EPTKEPTKVE'
'LAVLFL'		'EQMCITQYER'
'LIFLIV'		'ERGFFY'
'LLYYTE'		'ERIEKV'
'LTVIIE'		'ESGYNTRATN'
'LVEALY'		'ESQAYYQRGS'
'LYQLEN'		'ETKEPTKEPT'
'MIENIQ'		'ETWFFG'
'MLVLFV'		'ETYVVT'
'MTVIIE'		'EVDLLK'
'NDFQKQQKQA'		'EYLKIA'
'NFGAIL'		'FFWRFM'
'NFNYNNNLQG'		'FFYTPK'
'NHVTLS'		'FGELFE'
'NLQGYQAGFQ'		'FGSDYEDRYY'
'NQFIIS'		'FHPSDI'
'NQQNQY'		'FLKYFT'
'NTVIIE'		'FMFFII'
'NYVWIV'		'FSKDWS'
'PQGGRGNYKN'		'FTPTEK'
'QLENYC'		'FVNQHL'
'QTVIIE'		'FYTPKT'
'RCELARTLKR'		'GERGFF'
'RQVLIF'		'GERIEKVEHS'
'RVFNIM'		'GFFYTP'
'RYQGYQAYNA'		'GGKDWWKVGG'
'SAVIIE'		'GGYMLGSAMS'
'SDVIIE'		'GIFQINSRYW'
'SEVIIE'		'GIKLANATKK'
'SFFFIQ'		'GIRAWVAWRN'
'SFLIFL'		'GLSAPVD'
'SFQIYA'		'GMFNIQ'
'SFVIIE'		'GQVEVSKE'
'SGVIIE'		'GSAMSRPIIH'
'SIVIIE'		'GSHLVE'
'SLVIIE'		'GTDFKYKGKL'
'SMVIIE'		'HAFLII'
'SMVLFS'		'HIFIIM'
'SMVLFSSPPV'		'HKALFW'
'SNVIIE'		'HLVEAL'
'SQFYIT'		'HMAGAAAAGA'
'SQVIIE'		'HPAENG'
'SSPPVILLIS'		'HPAENGKSNF'
'SSVIIE'		'HQKLVFFAE'
'STEIIE'		'HSQWNKPSKP'
'STFIIE'		'ICSLYQ'
'STLIIE'		'IEKVEH'
'STNIIE'		'ILENIS'
'STQIIE'		'ILENIS'
'STSIIE'		'IQRTPK'
'STVEIE'		'IQVYSR'
'STVFIE'		'KAFIIQ'
'STVIFE'		'KAILFL'
'STVIIA'		'KAILFL'
'STVIID'		'KAILFL'
'STVIIE'		'KECLIN'
'STVIIF'		'KENIIF'
'STVIII'		'KENIIF'
'STVIIL'		'KEPTKVEEPV'
'STVIIM'		'KGENFT'
'STVIIN'		'KIVFKNNA'
'STVIIQ'		'KKGHHEAE'
'STVIIS'		'KKLPFFAED'
'STVIIT'		'KKLVFPAED'
'STVIIV'		'KKLVPFAED'
'STVIIW'		'KKPVFFAED'
'STVIIY'		'KLLEIA'
'STVIYE'		'KLVSSSGIKL'
'STVLIE'		'KMFFIQ'
'STVNIE'		'KNNAGFPHNV'
'STVTIE'		'KPKKTLKLVS'
'STVWIE'		'KPSKPKTNMK'
'STVYIE'		'KSAETKEPTK'
'SVVIIE'		'KSHPET'
'SYVIIE'		'KSNFLN'
'TEFTPTEKDE'		'KTEEKSELPK'
'TTVIIE'		'KTLKLVSSSG'
'TYVEYI'		'KTNMKHMAGA'
'VEALYL'		'KTVIIE'
'VGGAVVTGV'		'KTVIIT'
'VHDCVNITIK'		'KTVIVE'
'VILLIS'		'KTVIYE'
'VQIVYK'		'KTVLIE'
'VQIVYK'		'KVEHSD'
'VSFEIV'		'KVEHSDLSFS'
'VTSTFS'		'KVGTKPAESD'
'VTVIIE'		'KWDRDM'
'WIVIFF'		'LAEAIG'
'WTVIIE'		'LAIEATPA'
'WVFWIG'		'LANATKKVGT'
'YAELIV'		'LEVLLGSG'
'YLLYYTEFTP'		'LGMDGYRGIS'
'YLNWYQ'		'LIAGFN'
'YNNNLQGYQA'		'LKNGER'
'YQNYQGYSGY'		'LMSLFG'
'YQQGGYQQYN'		'LNCYVSGFHP'
'YSGYQQGGYQ'		'LQDNIADAVA'
'YSQNGNQQQG'		'LSFSKD'
'YTVIIE'		'LSQPKI'
'YVEYIG'		'MDEYSNQNNF'
'YYQNYQ'		'MERVVEQMCI'
		'MPEEELL'
		'MVGKVTVN'
		'MYFFIF'
		'MYWIIF'
		'NACHLSCSAL'
		'NAKAGLSQT'
		'NAPGETY'
		'NGERIE'
		'NGKSNF'
		'NHVTLSQPKI'
		'NIQYQF'
		'NITIKQHTVT'
		'NIVLIM'
		'NLGPVL'
		'NQNNFVHDCV'
		'NSRYWCNDGK'
		'NYFAIR'
		'NYNTYR'
		'PGGGKVYKPV'
		'PKIKAFLA'
		'PKIQVY'
		'PSDIEV'
		'PSKARIIRY'
		'PTEKDE'
		'PTVIIE'
		'PVQTEEKTEE'
		'QAQNQW'
		'QGGGTHSQWN'
		'QGGYQQYNPQ'
		'QHTVTTTTKG'
		'QKLVFFA'
		'QPKIVK'
		'QQQYNPQGGY'
		'QTAPVPMPD'
		'QTNLYG'
		'QVYSRHPAEN'
		'RCQNRDVRQY'
		'RENMHRYPNQ'
		'RETWFF'
		'RGFFYT'
		'RGFFYT'
		'RLVFID'
		'RLVFID'
		'RMFNII'
		'RSTDYGIFQI'
		'RTLKRLGMDG'
		'RTPKIQ'
		'RTPKIQVYSR'
		'RVAFFE'
		'RVNHVT'
		'RYPNQVYYRP'
		'SDIEVDLLKN'
		'SDLSFS'
		'SEFSVPSGEK'
		'SGDGSL'
		'SGFHPS'
		'SGFHPSDIEV'
		'SHLVEA'
		'SLVFVPSEFS'
		'SLYQLE'
		'SPVIIE'
		'SRHPAE'
		'SSNNFG'
		'SSSGIKLANA'
		'STAIIE'
		'STDIIE'
		'STGIIE'
		'STIIIE'
		'STMIIE'
		'STPIIE'
		'STTIIE'
		'STVAIE'
		'STVDIE'
		'STVGIE'
		'STVIAE'
		'STVIDE'
		'STVIEE'
		'STVIGE'
		'STVIIP'
		'STVILE'
		'STVIME'
		'STVINE'
		'STVIPE'
		'STVIQE'
		'STVISE'
		'STVITE'
		'STVIVE'
		'STVIWE'
		'STVMIE'
		'STVPIE'
		'STVQIE'
		'STVSIE'
		'STVVIE'
		'STYIIE'
		'SWVIIE'
		'TAELIT'
		'TAWYAE'
		'TDVKMMERVV'
		'TEAEMKA'
		'TEEKTEEKSE'
		'TEFTPT'
		'TEKDEYACRV'
		'TFWEIS'
		'TKPAESDKKE'
		'TKVEEPVKKE'
		'TLKNYI'
		'TNELYM'
		'TPGAVNACHL'
		'TQYERESQAY'
		'TRATNYNAGD'
		'TTTKGENFTE'
		'TYQIIR'
		'TYQIIR'
		'TYSFYC'
		'VAWLKM'
		'VAWRNRCQNR'
		'VDLSKVTSK'
		'VKKEEKPVQT'
		'VKWDRD'
		'VRDPQGIRAW'
		'VTLDTKGTY'
		'VTLSQP'
		'VTQEFW'
		'VVGGLGGYML'
		'VYSRHP'
		'VYYRPMDEYS'
		'WSFYLL'
		'WVENYP'
		'WYFYIQ'
		'YACRVNHVTL'
		'YAELIV'
		'YASEIE'
		'YLEIII'
		'YLEIII'
		'YNAGDRSTDY'
		'YNPQGGYQQQ'
		'YNPQGGYQQY'
		'YQLENY'
		'YQQYNPQGGY'
		'YQRGSSMVLF'
		'YRGISLANWM'
		'YTFTIS'
		'YVSGFH'
		'YYTEFT'
146		290

## Sheet: FISH 40 TESTS
'test number'	expected'	'data'	'value'	clasification (cutoff=0.185)'	correct clasification'	TP	FP	TN	FN	SN	SP
1	1	'KDWSFYLLYY'	0.390869	1	1	1	0	0	0	0.738514	0.739041
1	1	'RYQGYQAYNA'	0.47749	1	1	1	0	0	0
1	1	'STQIIE'	0.334444	1	1	1	0	0	0
1	1	'STVIIA'	0.451055	1	1	1	0	0	0
1	1	'VTSTFS'	0.0778458	0	0	0	0	0	1
1	1	'YLNWYQ'	0.226319	1	1	1	0	0	0
1	1	'QLENYC'	0.199532	1	1	1	0	0	0
1	1	'ILLISFLIFL'	0.678476	1	1	1	0	0	0
1	1	'SFFFIQ'	0.23784	1	1	1	0	0	0
1	1	'NFNYNNNLQG'	0.167478	0	0	0	0	0	1
1	1	'LAVLFL'	0.109463	0	0	0	0	0	1
1	1	'STVIIE'	0.451055	1	1	1	0	0	0
1	1	'DCVNIT'	0.289061	1	1	1	0	0	0
1	1	'RQVLIF'	0.278871	1	1	1	0	0	0
1	1	'VSFEIV'	0.336083	1	1	1	0	0	0
1	1	'STVFIE'	0.307619	1	1	1	0	0	0
1	1	'KKLVFFAED'	0.100644	0	0	0	0	0	1
1	1	'YAELIV'	0.201001	1	1	1	0	0	0
1	1	'GTVLFM'	0.168737	0	0	0	0	0	1
1	1	'LANWMCLAKW'	0.0426192	0	0	0	0	0	1
1	1	'LYQLEN'	0.071617	0	0	0	0	0	1
1	1	'STVIFE'	0.369189	1	1	1	0	0	0
1	1	'DTVIIE'	0.328814	1	1	1	0	0	0
1	1	'NHVTLS'	0.0457215	0	0	0	0	0	1
1	1	'STVWIE'	0.375702	1	1	1	0	0	0
1	1	'SSVIIE'	0.309805	1	1	1	0	0	0
1	1	'YYQNYQ'	0.637157	1	1	1	0	0	0
1	1	'YSQNGNQQQG'	0.13559	0	0	0	0	0	1
1	1	'STVNIE'	0.292068	1	1	1	0	0	0
1	1	'GEWTYD'	0.0232898	0	0	0	0	0	1
1	1	'DLSFSKDWSF'	0.216724	1	1	1	0	0	0
1	1	'GTFNII'	0.247021	1	1	1	0	0	0
1	1	'NYVWIV'	0.215096	1	1	1	0	0	0
1	1	'STVIIY'	0.451055	1	1	1	0	0	0
1	1	'NQFIIS'	0.308295	1	1	1	0	0	0
1	1	'SDVIIE'	0.31404	1	1	1	0	0	0
1	1	'MTVIIE'	0.344497	1	1	1	0	0	0
1	0	'YNPQGGYQQY'	0.183714	0	1	0	0	1	0
1	0	'NITIKQHTVT'	0.180038	0	1	0	0	1	0
1	0	'TTTKGENFTE'	0.135334	0	1	0	0	1	0
1	0	'VKWDRD'	0.00971619	0	1	0	0	1	0
1	0	'SDLSFS'	0.12779	0	1	0	0	1	0
1	0	'STVILE'	0.341652	1	0	0	1	0	0
1	0	'VAWRNRCQNR'	0.0349164	0	1	0	0	1	0
1	0	'PGGGKVYKPV'	0.179574	0	1	0	0	1	0
1	0	'STVQIE'	0.294145	1	0	0	1	0	0
1	0	'PSDIEV'	0.0376873	0	1	0	0	1	0
1	0	'ATKHKIP'	0.0253169	0	1	0	0	1	0
1	0	'NSRYWCNDGK'	0.0109312	0	1	0	0	1	0
1	0	'ILENIS'	0.125802	0	1	0	0	1	0
1	0	'WVENYP'	0.164451	0	1	0	0	1	0
1	0	'KKGHHEAE'	0.0163149	0	1	0	0	1	0
1	0	'LSFSKD'	0.0999867	0	1	0	0	1	0
1	0	'GMFNIQ'	0.182609	0	1	0	0	1	0
1	0	'DKKEEEKSAE'	0.006292	0	1	0	0	1	0
1	0	'KSNFLN'	0.101181	0	1	0	0	1	0
1	0	'VKKEEKPVQT'	0.0197168	0	1	0	0	1	0
1	0	'AENGKS'	0.0201569	0	1	0	0	1	0
1	0	'STVITE'	0.260307	1	0	0	1	0	0
1	0	'KKLVFPAED'	0.0586224	0	1	0	0	1	0
1	0	'QVYSRHPAEN'	0.042745	0	1	0	0	1	0
1	0	'QTAPVPMPD'	0.0254064	0	1	0	0	1	0
1	0	'YLEIII'	0.216271	1	0	0	1	0	0
1	0	'QKLVFFA'	0.100644	0	1	0	0	1	0
1	0	'HAFLII'	0.512951	1	0	0	1	0	0
1	0	'EDRYYRENMH'	0.0366982	0	1	0	0	1	0
1	0	'STVIGE'	0.257176	1	0	0	1	0	0
1	0	'AINKIQ'	0.180866	0	1	0	0	1	0
1	0	'AEMEYL'	0.0783256	0	1	0	0	1	0
1	0	'RTPKIQ'	0.0662634	0	1	0	0	1	0
1	0	'GIRAWVAWRN'	0.0780512	0	1	0	0	1	0
1	0	'GSHLVE'	0.0293483	0	1	0	0	1	0
1	0	'ETWFFG'	0.0531809	0	1	0	0	1	0
1	0	'STVIVE'	0.273245	1	0	0	1	0	0
1	0	'LANATKKVGT'	0.048108	0	1	0	0	1	0
1	0	'GQVEVSKE'	0.0567658	0	1	0	0	1	0
1	0	'KGENFT'	0.135334	0	1	0	0	1	0
1	0	'LEVLLGSG'	0.172758	0	1	0	0	1	0
1	0	'HLVEAL'	0.191977	1	0	0	1	0	0
1	0	'EALYLV'	0.105611	0	1	0	0	1	0
1	0	'SLYQLE'	0.101355	0	1	0	0	1	0
1	0	'STVGIE'	0.265813	1	0	0	1	0	0
1	0	'AESDKKEEEK'	0.0159886	0	1	0	0	1	0
1	0	'LIAGFN'	0.0809104	0	1	0	0	1	0
1	0	'VRDPQGIRAW'	0.078215	0	1	0	0	1	0
1	0	'KENIIF'	0.149525	0	1	0	0	1	0
1	0	'FFWRFM'	0.132212	0	1	0	0	1	0
1	0	'KIVFKNNA'	0.233015	1	0	0	1	0	0
1	0	'SGDGSL'	0.0117397	0	1	0	0	1	0
1	0	'MDEYSNQNNF'	0.22958	1	0	0	1	0	0
1	0	'PSKARIIRY'	0.101834	0	1	0	0	1	0
1	0	'EKDEYA'	0.0642806	0	1	0	0	1	0
1	0	'TQYERESQAY'	0.0325569	0	1	0	0	1	0
1	0	'KAILFL'	0.0279079	0	1	0	0	1	0
1	0	'STVDIE'	0.265813	1	0	0	1	0	0
1	0	'KMFFIQ'	0.131271	0	1	0	0	1	0
1	0	'ATKKVGTKPA'	0.0225943	0	1	0	0	1	0
1	0	'RVNHVT'	0.0905368	0	1	0	0	1	0
1	0	'CLAKWESGYN'	0.0951314	0	1	0	0	1	0
1	0	'ESQAYYQRGS'	0.270842	1	0	0	1	0	0
1	0	'KTVIYE'	0.340023	1	0	0	1	0	0
1	0	'NLGPVL'	0.0707124	0	1	0	0	1	0
1	0	'AGYQQQYNPQ'	0.126182	0	1	0	0	1	0
1	0	'STVIEE'	0.270016	1	0	0	1	0	0
1	0	'FSKDWS'	0.00659764	0	1	0	0	1	0
1	0	'ELPKVEDLKI'	0.0554516	0	1	0	0	1	0
1	0	'RSTDYGIFQI'	0.128045	0	1	0	0	1	0
1	0	'MERVVEQMCI'	0.0708082	0	1	0	0	1	0
1	0	'YRGISLANWM'	0.0450421	0	1	0	0	1	0
1	0	'RLVFID'	0.148581	0	1	0	0	1	0
2	1	'IEMIFV'	0.0922007	0	0	0	0	0	1
2	1	'NTVIIE'	0.375618	1	1	1	0	0	0
2	1	'NFGAIL'	0.103729	0	0	0	0	0	1
2	1	'VEALYL'	0.081019	0	0	0	0	0	1
2	1	'MIENIQ'	0.0676468	0	0	0	0	0	1
2	1	'STQIIE'	0.305862	1	1	1	0	0	0
2	1	'SEVIIE'	0.354147	1	1	1	0	0	0
2	1	'SGVIIE'	0.374462	1	1	1	0	0	0
2	1	'HFVWIA'	0.175642	0	0	0	0	0	1
2	1	'GTFFIT'	0.299033	1	1	1	0	0	0
2	1	'STVTIE'	0.335274	1	1	1	0	0	0
2	1	'FLIFLIVG'	0.548354	1	1	1	0	0	0
2	1	'YTVIIE'	0.367751	1	1	1	0	0	0
2	1	'NYVWIV'	0.197372	1	1	1	0	0	0
2	1	'GNNQQNYQQY'	0.358787	1	1	1	0	0	0
2	1	'VGGAVVTGV'	0.0652728	0	0	0	0	0	1
2	1	'STLIIE'	0.346388	1	1	1	0	0	0
2	1	'YQNYQGYSGY'	0.468663	1	1	1	0	0	0
2	1	'STVIIQ'	0.498624	1	1	1	0	0	0
2	1	'STVYIE'	0.355371	1	1	1	0	0	0
2	1	'STNIIE'	0.287927	1	1	1	0	0	0
2	1	'TYVEYI'	0.399182	1	1	1	0	0	0
2	1	'YLNWYQ'	0.106487	0	0	0	0	0	1
2	1	'KVQIIN'	0.336001	1	1	1	0	0	0
2	1	'HYFNIF'	0.259402	1	1	1	0	0	0
2	1	'EYSNFS'	0.071922	0	0	0	0	0	1
2	1	'STVIIW'	0.498624	1	1	1	0	0	0
2	1	'STVIIS'	0.498624	1	1	1	0	0	0
2	1	'YNNNLQGYQA'	0.338549	1	1	1	0	0	0
2	1	'VHDCVNITIK'	0.424676	1	1	1	0	0	0
2	1	'KDWSFYLLYY'	0.263483	1	1	1	0	0	0
2	1	'NLQGYQAGFQ'	0.338549	1	1	1	0	0	0
2	1	'STVIII'	0.498624	1	1	1	0	0	0
2	1	'STVWIE'	0.316813	1	1	1	0	0	0
2	1	'ATVIIE'	0.361682	1	1	1	0	0	0
2	1	'YLLYYTEFTP'	0.263483	1	1	1	0	0	0
2	1	'HQLIIM'	0.200846	1	1	1	0	0	0
2	0	'ETKEPTKEPT'	0.0131737	0	1	0	0	1	0
2	0	'QQQYNPQGGY'	0.0910786	0	1	0	0	1	0
2	0	'AEKLFD'	0.0499828	0	1	0	0	1	0
2	0	'KTLKLVSSSG'	0.0774046	0	1	0	0	1	0
2	0	'PKIKAFLA'	0.0373709	0	1	0	0	1	0
2	0	'KENIIF'	0.112521	0	1	0	0	1	0
2	0	'STGIIE'	0.257909	1	0	0	1	0	0
2	0	'SGFHPSDIEV'	0.0404823	0	1	0	0	1	0
2	0	'TRATNYNAGD'	0.143911	0	1	0	0	1	0
2	0	'DAVKIS'	0.189727	1	0	0	1	0	0
2	0	'RTLKRLGMDG'	0.0726034	0	1	0	0	1	0
2	0	'STVISE'	0.281638	1	0	0	1	0	0
2	0	'HSQWNKPSKP'	0.0340145	0	1	0	0	1	0
2	0	'GQVEVSKE'	0.0765827	0	1	0	0	1	0
2	0	'YTFTIS'	0.250555	1	0	0	1	0	0
2	0	'STVIME'	0.300009	1	0	0	1	0	0
2	0	'FGELFE'	0.100154	0	1	0	0	1	0
2	0	'LMSLFG'	0.234288	1	0	0	1	0	0
2	0	'KTVIIE'	0.366385	1	0	0	1	0	0
2	0	'SWVIIE'	0.364305	1	0	0	1	0	0
2	0	'TYQIIR'	0.143706	0	1	0	0	1	0
2	0	'ELKPLAQSHA'	0.0359112	0	1	0	0	1	0
2	0	'PTEKDE'	0.0444465	0	1	0	0	1	0
2	0	'EVDLLK'	0.0307564	0	1	0	0	1	0
2	0	'KAFIIQ'	0.176236	0	1	0	0	1	0
2	0	'HPAENG'	0.00702295	0	1	0	0	1	0
2	0	'TPGAVNACHL'	0.138508	0	1	0	0	1	0
2	0	'GIRAWVAWRN'	0.060073	0	1	0	0	1	0
2	0	'YACRVNHVTL'	0.14735	0	1	0	0	1	0
2	0	'RMFNII'	0.220839	1	0	0	1	0	0
2	0	'YYTEFT'	0.0502969	0	1	0	0	1	0
2	0	'ELPKVEDLKI'	0.0387453	0	1	0	0	1	0
2	0	'ECFFFE'	0.106152	0	1	0	0	1	0
2	0	'KECLIN'	0.107863	0	1	0	0	1	0
2	0	'FTPTEK'	0.141236	0	1	0	0	1	0
2	0	'GSHLVE'	0.0337107	0	1	0	0	1	0
2	0	'PSKARIIRY'	0.124968	0	1	0	0	1	0
2	0	'KTVIVE'	0.224465	1	0	0	1	0	0
2	0	'EKDEYA'	0.0411438	0	1	0	0	1	0
2	0	'WSFYLL'	0.22281	1	0	0	1	0	0
2	0	'VYYRPMDEYS'	0.0369534	0	1	0	0	1	0
2	0	'PVQTEEKTEE'	0.0505891	0	1	0	0	1	0
2	0	'TQYERESQAY'	0.0476561	0	1	0	0	1	0
2	0	'DADLYL'	0.0258817	0	1	0	0	1	0
2	0	'HPAENGKSNF'	0.0876235	0	1	0	0	1	0
2	0	'RLVFID'	0.183759	0	1	0	0	1	0
2	0	'TEAEMKA'	0.018898	0	1	0	0	1	0
2	0	'VAWLKM'	0.108259	0	1	0	0	1	0
2	0	'STVPIE'	0.289314	1	0	0	1	0	0
2	0	'STMIIE'	0.257909	1	0	0	1	0	0
2	0	'ERIEKV'	0.0204508	0	1	0	0	1	0
2	0	'ATKHKIP'	0.0285417	0	1	0	0	1	0
2	0	'TTTKGENFTE'	0.0744793	0	1	0	0	1	0
2	0	'DAAKYSEV'	0.0133129	0	1	0	0	1	0
2	0	'YQRGSSMVLF'	0.684251	1	0	0	1	0	0
2	0	'STVQIE'	0.311085	1	0	0	1	0	0
2	0	'AESDKKEEEK'	0.0122741	0	1	0	0	1	0
2	0	'DVRQYVQGCG'	0.271401	1	0	0	1	0	0
2	0	'IEKVEH'	0.0166623	0	1	0	0	1	0
2	0	'KTNMKHMAGA'	0.0092358	0	1	0	0	1	0
2	0	'NYFAIR'	0.078384	0	1	0	0	1	0
2	0	'LKNGER'	0.0389054	0	1	0	0	1	0
2	0	'YNPQGGYQQQ'	0.11528	0	1	0	0	1	0
2	0	'YNPQGGYQQY'	0.152122	0	1	0	0	1	0
2	0	'RVNHVT'	0.134245	0	1	0	0	1	0
2	0	'LAIEATPA'	0.045	0	1	0	0	1	0
2	0	'RGFFYT'	0.0998424	0	1	0	0	1	0
2	0	'QHTVTTTTKG'	0.0973897	0	1	0	0	1	0
2	0	'LNCYVSGFHP'	0.141958	0	1	0	0	1	0
2	0	'PKIQVY'	0.0733448	0	1	0	0	1	0
2	0	'STVIDE'	0.273175	1	0	0	1	0	0
2	0	'STVILE'	0.340235	1	0	0	1	0	0
2	0	'VTLDTKGTY'	0.0394547	0	1	0	0	1	0
3	1	'NTVIIE'	0.358506	1	1	1	0	0	0
3	1	'GTVIIE'	0.370552	1	1	1	0	0	0
3	1	'STVTIE'	0.299081	1	1	1	0	0	0
3	1	'NHVTLS'	0.0242401	0	0	0	0	0	1
3	1	'SMVIIE'	0.375992	1	1	1	0	0	0
3	1	'GKVQIVYK'	0.187577	1	1	1	0	0	0
3	1	'HGWLIM'	0.101274	0	0	0	0	0	1
3	1	'QTVIIE'	0.357011	1	1	1	0	0	0
3	1	'AQFIIS'	0.260074	1	1	1	0	0	0
3	1	'RYQGYQAYNA'	0.467526	1	1	1	0	0	0
3	1	'STVIID'	0.468063	1	1	1	0	0	0
3	1	'NFGAIL'	0.0740837	0	0	0	0	0	1
3	1	'SEVIIE'	0.325984	1	1	1	0	0	0
3	1	'SQVIIE'	0.40464	1	1	1	0	0	0
3	1	'SFLIFL'	0.355268	1	1	1	0	0	0
3	1	'SFFFIQ'	0.258969	1	1	1	0	0	0
3	1	'STVIIY'	0.468063	1	1	1	0	0	0
3	1	'KDWSFY'	0.0259938	0	0	0	0	0	1
3	1	'YYQNYQ'	0.575491	1	1	1	0	0	0
3	1	'VQIVYK'	0.18466	0	0	0	0	0	1
3	1	'ILLISFLIFL'	0.355268	1	1	1	0	0	0
3	1	'QLENYC'	0.126372	0	0	0	0	0	1
3	1	'GTYSFYT'	0.168343	0	0	0	0	0	1
3	1	'NLQGYQAGFQ'	0.344375	1	1	1	0	0	0
3	1	'SGVIIE'	0.361537	1	1	1	0	0	0
3	1	'VSFEIV'	0.223825	1	1	1	0	0	0
3	1	'FLIFLIVG'	0.406059	1	1	1	0	0	0
3	1	'ETVIIE'	0.317474	1	1	1	0	0	0
3	1	'LVEALY'	0.0453813	0	0	0	0	0	1
3	1	'GTFNII'	0.341948	1	1	1	0	0	0
3	1	'STVIIS'	0.468063	1	1	1	0	0	0
3	1	'YAELIV'	0.222208	1	1	1	0	0	0
3	1	'HFVWIA'	0.305257	1	1	1	0	0	0
3	1	'HYFNIF'	0.286364	1	1	1	0	0	0
3	1	'GETYVVTL'	0.0958421	0	0	0	0	0	1
3	1	'STLIIE'	0.332508	1	1	1	0	0	0
3	1	'STVEIE'	0.293826	1	1	1	0	0	0
3	0	'PTVIIE'	0.367853	1	0	0	1	0	0
3	0	'LGMDGYRGIS'	0.0696247	0	1	0	0	1	0
3	0	'DDSLFF'	0.0590243	0	1	0	0	1	0
3	0	'EEEKSAETKE'	0.0378569	0	1	0	0	1	0
3	0	'YAELIV'	0.222208	1	0	0	1	0	0
3	0	'PSDIEV'	0.0801984	0	1	0	0	1	0
3	0	'MPEEELL'	0.029488	0	1	0	0	1	0
3	0	'ELKPLAQSHA'	0.0449513	0	1	0	0	1	0
3	0	'GERIEKVEHS'	0.0441872	0	1	0	0	1	0
3	0	'RMFNII'	0.214925	1	0	0	1	0	0
3	0	'YQQYNPQGGY'	0.269636	1	0	0	1	0	0
3	0	'VAWRNRCQNR'	0.0580312	0	1	0	0	1	0
3	0	'YNPQGGYQQQ'	0.103623	0	1	0	0	1	0
3	0	'FVNQHL'	0.0613097	0	1	0	0	1	0
3	0	'RVAFFE'	0.103291	0	1	0	0	1	0
3	0	'SGFHPSDIEV'	0.0801984	0	1	0	0	1	0
3	0	'STVGIE'	0.300676	1	0	0	1	0	0
3	0	'SPVIIE'	0.3238	1	0	0	1	0	0
3	0	'YRGISLANWM'	0.293774	1	0	0	1	0	0
3	0	'KENIIF'	0.132351	0	1	0	0	1	0
3	0	'QPKIVK'	0.0545784	0	1	0	0	1	0
3	0	'KECLIN'	0.0997061	0	1	0	0	1	0
3	0	'VRDPQGIRAW'	0.09285	0	1	0	0	1	0
3	0	'GSHLVE'	0.0258089	0	1	0	0	1	0
3	0	'STVIDE'	0.223787	1	0	0	1	0	0
3	0	'ETWFFG'	0.157696	0	1	0	0	1	0
3	0	'STTIIE'	0.257158	1	0	0	1	0	0
3	0	'KKLVFPAED'	0.079058	0	1	0	0	1	0
3	0	'STVMIE'	0.293826	1	0	0	1	0	0
3	0	'GGKDWWKVGG'	0.0718869	0	1	0	0	1	0
3	0	'NSRYWCNDGK'	0.0157044	0	1	0	0	1	0
3	0	'STVIIP'	0.468063	1	0	0	1	0	0
3	0	'EPTKEPTKVE'	0.0142697	0	1	0	0	1	0
3	0	'YTFTIS'	0.258866	1	0	0	1	0	0
3	0	'LMSLFG'	0.128353	0	1	0	0	1	0
3	0	'LSFSKD'	0.0888139	0	1	0	0	1	0
3	0	'FYTPKT'	0.0378626	0	1	0	0	1	0
3	0	'WYFYIQ'	0.222737	1	0	0	1	0	0
3	0	'STMIIE'	0.313989	1	0	0	1	0	0
3	0	'SSNNFG'	0.178006	0	1	0	0	1	0
3	0	'KAFIIQ'	0.156106	0	1	0	0	1	0
3	0	'HQKLVFFAE'	0.155507	0	1	0	0	1	0
3	0	'STVSIE'	0.293826	1	0	0	1	0	0
3	0	'ESQAYYQRGS'	0.200971	1	0	0	1	0	0
3	0	'STVQIE'	0.294962	1	0	0	1	0	0
3	0	'NGKSNF'	0.0528646	0	1	0	0	1	0
3	0	'KAILFL'	0.0579	0	1	0	0	1	0
3	0	'HKALFW'	0.0856788	0	1	0	0	1	0
3	0	'TYQIIR'	0.189612	1	0	0	1	0	0
3	0	'TEAEMKA'	0.0250283	0	1	0	0	1	0
3	0	'LANATKKVGT'	0.0875633	0	1	0	0	1	0
3	0	'EKSELPKVED'	0.0155175	0	1	0	0	1	0
3	0	'GTDFKYKGKL'	0.149844	0	1	0	0	1	0
3	0	'EYLKIA'	0.112999	0	1	0	0	1	0
3	0	'NYNTYR'	0.14871	0	1	0	0	1	0
3	0	'YYTEFT'	0.195547	1	0	0	1	0	0
3	0	'SLYQLE'	0.0799748	0	1	0	0	1	0
3	0	'DKKEEEKSAE'	0.0104154	0	1	0	0	1	0
3	0	'IQRTPK'	0.0340982	0	1	0	0	1	0
3	0	'AAAGAVVGGL'	0.0742608	0	1	0	0	1	0
3	0	'KENIIF'	0.132351	0	1	0	0	1	0
3	0	'SHLVEA'	0.0430065	0	1	0	0	1	0
3	0	'KAILFL'	0.0579	0	1	0	0	1	0
3	0	'RETWFF'	0.157696	0	1	0	0	1	0
3	0	'SRHPAE'	0.00173059	0	1	0	0	1	0
3	0	'DLLKNG'	0.0567375	0	1	0	0	1	0
3	0	'SDIEVDLLKN'	0.0567375	0	1	0	0	1	0
3	0	'NAKAGLSQT'	0.0415863	0	1	0	0	1	0
3	0	'GMFNIQ'	0.203271	1	0	0	1	0	0
3	0	'IQVYSR'	0.100524	0	1	0	0	1	0
3	0	'FLKYFT'	0.313377	1	0	0	1	0	0
3	0	'TAELIT'	0.107825	0	1	0	0	1	0
3	0	'FGELFE'	0.0810927	0	1	0	0	1	0
4	1	'DTVIIE'	0.413077	1	1	1	0	0	0
4	1	'VEALYL'	0.0750947	0	0	0	0	0	1
4	1	'STVNIE'	0.362844	1	1	1	0	0	0
4	1	'VSFEIV'	0.32228	1	1	1	0	0	0
4	1	'GEWTYD'	0.0141995	0	0	0	0	0	1
4	1	'SIVIIE'	0.414956	1	1	1	0	0	0
4	1	'RCELARTLKR'	0.0256886	0	0	0	0	0	1
4	1	'STVIIE'	0.413077	1	1	1	0	0	0
4	1	'STVIFE'	0.259963	1	1	1	0	0	0
4	1	'LLYYTE'	0.336654	1	1	1	0	0	0
4	1	'VILLIS'	0.268486	1	1	1	0	0	0
4	1	'FLVHSS'	0.0260422	0	0	0	0	0	1
4	1	'SMVIIE'	0.317143	1	1	1	0	0	0
4	1	'FTVIIE'	0.413077	1	1	1	0	0	0
4	1	'STVIIL'	0.312717	1	1	1	0	0	0
4	1	'NFGAIL'	0.0785104	0	0	0	0	0	1
4	1	'GNNQQNYQQY'	0.713141	1	1	1	0	0	0
4	1	'STVIIA'	0.33686	1	1	1	0	0	0
4	1	'SFLIFL'	0.588806	1	1	1	0	0	0
4	1	'TYVEYI'	0.438904	1	1	1	0	0	0
4	1	'STVIIY'	0.362106	1	1	1	0	0	0
4	1	'SSPPVILLIS'	0.268486	1	1	1	0	0	0
4	1	'GTVIIE'	0.413077	1	1	1	0	0	0
4	1	'ALEEYT'	0.140979	0	0	0	0	0	1
4	1	'DLSFSKDWSF'	0.0574994	0	0	0	0	0	1
4	1	'KLFIIQ'	0.395684	1	1	1	0	0	0
4	1	'RVFNIM'	0.295548	1	1	1	0	0	0
4	1	'KDWSFY'	0.00113611	0	0	0	0	0	1
4	1	'NFNYNNNLQG'	0.192316	1	1	1	0	0	0
4	1	'LYQLEN'	0.14164	0	0	0	0	0	1
4	1	'SSVIIE'	0.333199	1	1	1	0	0	0
4	1	'STVWIE'	0.394118	1	1	1	0	0	0
4	1	'STSIIE'	0.280504	1	1	1	0	0	0
4	1	'GTVLFM'	0.191987	1	1	1	0	0	0
4	1	'KKLVFFAED'	0.0709103	0	0	0	0	0	1
4	1	'LANWMCLAKW'	0.0458971	0	0	0	0	0	1
4	1	'STVIYE'	0.276725	1	1	1	0	0	0
4	0	'MERVVEQMCI'	0.0586093	0	1	0	0	1	0
4	0	'EDRYYRENMH'	0.0453943	0	1	0	0	1	0
4	0	'VKKEEKPVQT'	0.0132393	0	1	0	0	1	0
4	0	'TRATNYNAGD'	0.168675	0	1	0	0	1	0
4	0	'EECLFL'	0.0272067	0	1	0	0	1	0
4	0	'FLKYFT'	0.332721	1	0	0	1	0	0
4	0	'SEFSVPSGEK'	0.0303001	0	1	0	0	1	0
4	0	'TNELYM'	0.0866245	0	1	0	0	1	0
4	0	'EECLFL'	0.0272067	0	1	0	0	1	0
4	0	'HIFIIM'	0.56868	1	0	0	1	0	0
4	0	'ESQAYYQRGS'	0.199797	1	0	0	1	0	0
4	0	'TDVKMMERVV'	0.0488262	0	1	0	0	1	0
4	0	'DILTYT'	0.246456	1	0	0	1	0	0
4	0	'EHSDLS'	0.0419738	0	1	0	0	1	0
4	0	'SGFHPS'	0.0214695	0	1	0	0	1	0
4	0	'DIEVDL'	0.0408132	0	1	0	0	1	0
4	0	'AINKIQ'	0.163168	0	1	0	0	1	0
4	0	'KTVIIE'	0.413077	1	0	0	1	0	0
4	0	'NIQYQF'	0.231073	1	0	0	1	0	0
4	0	'LKNGER'	0.0244051	0	1	0	0	1	0
4	0	'STVILE'	0.201207	1	0	0	1	0	0
4	0	'LQDNIADAVA'	0.159305	0	1	0	0	1	0
4	0	'YNPQGGYQQQ'	0.189434	1	0	0	1	0	0
4	0	'VKWDRD'	0.00667259	0	1	0	0	1	0
4	0	'YTFTIS'	0.287533	1	0	0	1	0	0
4	0	'CLAKWESGYN'	0.0902106	0	1	0	0	1	0
4	0	'STVIAE'	0.206609	1	0	0	1	0	0
4	0	'EYLKIA'	0.189848	1	0	0	1	0	0
4	0	'GIFQINSRYW'	0.423605	1	0	0	1	0	0
4	0	'HKALFW'	0.0394348	0	1	0	0	1	0
4	0	'STVIDE'	0.21409	1	0	0	1	0	0
4	0	'VTQEFW'	0.0498138	0	1	0	0	1	0
4	0	'QQQYNPQGGY'	0.124298	0	1	0	0	1	0
4	0	'FVNQHL'	0.070137	0	1	0	0	1	0
4	0	'STGIIE'	0.247935	1	0	0	1	0	0
4	0	'AAELRN'	0.0164574	0	1	0	0	1	0
4	0	'NAPGETY'	0.0166201	0	1	0	0	1	0
4	0	'NYFAIR'	0.103557	0	1	0	0	1	0
4	0	'STVAIE'	0.231274	1	0	0	1	0	0
4	0	'RGFFYT'	0.10872	0	1	0	0	1	0
4	0	'STVIVE'	0.21409	1	0	0	1	0	0
4	0	'GTDFKYKGKL'	0.0751672	0	1	0	0	1	0
4	0	'IQVYSR'	0.0866835	0	1	0	0	1	0
4	0	'ETWFFG'	0.0721772	0	1	0	0	1	0
4	0	'RENMHRYPNQ'	0.0323754	0	1	0	0	1	0
4	0	'KTVIIT'	0.415582	1	0	0	1	0	0
4	0	'ERGFFY'	0.0209642	0	1	0	0	1	0
4	0	'SWVIIE'	0.334705	1	0	0	1	0	0
4	0	'TEKDEYACRV'	0.0657032	0	1	0	0	1	0
4	0	'YACRVNHVTL'	0.132139	0	1	0	0	1	0
4	0	'GQVEVSKE'	0.103713	0	1	0	0	1	0
4	0	'GERGFF'	0.0451009	0	1	0	0	1	0
4	0	'KLLEIA'	0.12511	0	1	0	0	1	0
4	0	'LANATKKVGT'	0.030763	0	1	0	0	1	0
4	0	'GGKDWWKVGG'	0.0484994	0	1	0	0	1	0
4	0	'VVGGLGGYML'	0.157279	0	1	0	0	1	0
4	0	'ILENIS'	0.122273	0	1	0	0	1	0
4	0	'RTLKRLGMDG'	0.0157775	0	1	0	0	1	0
4	0	'YLEIII'	0.250817	1	0	0	1	0	0
4	0	'SDLSFS'	0.076006	0	1	0	0	1	0
4	0	'DVRQYVQGCG'	0.495015	1	0	0	1	0	0
4	0	'MYWIIF'	0.17159	0	1	0	0	1	0
4	0	'STTIIE'	0.254286	1	0	0	1	0	0
4	0	'DAAKYSEV'	0.0194741	0	1	0	0	1	0
4	0	'YNAGDRSTDY'	0.0238882	0	1	0	0	1	0
4	0	'EKDEYA'	0.0106761	0	1	0	0	1	0
4	0	'YQRGSSMVLF'	0.258009	1	0	0	1	0	0
4	0	'KAFIIQ'	0.289861	1	0	0	1	0	0
4	0	'PVQTEEKTEE'	0.0666618	0	1	0	0	1	0
4	0	'STVMIE'	0.25494	1	0	0	1	0	0
4	0	'HAFLII'	0.489467	1	0	0	1	0	0
4	0	'GGYMLGSAMS'	0.0954635	0	1	0	0	1	0
4	0	'TYQIIR'	0.214516	1	0	0	1	0	0
5	1	'GTFFIN'	0.18804	1	1	1	0	0	0
5	1	'LANWMCLAKW'	0.054917	0	0	0	0	0	1
5	1	'KLLIYE'	0.296309	1	1	1	0	0	0
5	1	'RYQGYQAYNA'	0.579432	1	1	1	0	0	0
5	1	'SSVIIE'	0.395254	1	1	1	0	0	0
5	1	'FLVHSS'	0.036777	0	0	0	0	0	1
5	1	'NLQGYQAGFQ'	0.565451	1	1	1	0	0	0
5	1	'VHDCVNITIK'	0.354107	1	1	1	0	0	0
5	1	'VGGAVVTGV'	0.0293301	0	0	0	0	0	1
5	1	'STVIIS'	0.583453	1	1	1	0	0	0
5	1	'VILLIS'	0.189648	1	1	1	0	0	0
5	1	'SVVIIE'	0.636031	1	1	1	0	0	0
5	1	'STLIIE'	0.425811	1	1	1	0	0	0
5	1	'STVTIE'	0.39491	1	1	1	0	0	0
5	1	'STVNIE'	0.382811	1	1	1	0	0	0
5	1	'EYSNFS'	0.169826	0	0	0	0	0	1
5	1	'VTVIIE'	0.460441	1	1	1	0	0	0
5	1	'YLLYYTEFTP'	0.341733	1	1	1	0	0	0
5	1	'WVFWIG'	0.349522	1	1	1	0	0	0
5	1	'GETYVVTL'	0.132879	0	0	0	0	0	1
5	1	'IEMIFV'	0.124103	0	0	0	0	0	1
5	1	'KDWSFYLLYY'	0.341733	1	1	1	0	0	0
5	1	'STVLIE'	0.49492	1	1	1	0	0	0
5	1	'LIFLIV'	0.563805	1	1	1	0	0	0
5	1	'NQFIIS'	0.231575	1	1	1	0	0	0
5	1	'STFIIE'	0.365472	1	1	1	0	0	0
5	1	'IFDFIQ'	0.112676	0	0	0	0	0	1
5	1	'NFGAIL'	0.0883014	0	0	0	0	0	1
5	1	'AQFIIS'	0.154349	0	0	0	0	0	1
5	1	'HQLIIM'	0.220294	1	1	1	0	0	0
5	1	'STVIIF'	0.583453	1	1	1	0	0	0
5	1	'ATVIIE'	0.398032	1	1	1	0	0	0
5	1	'STQIIE'	0.407	1	1	1	0	0	0
5	1	'SEVIIE'	0.399491	1	1	1	0	0	0
5	1	'STNIIE'	0.355626	1	1	1	0	0	0
5	1	'GKVQIVYK'	0.546473	1	1	1	0	0	0
5	1	'SDVIIE'	0.390014	1	1	1	0	0	0
5	0	'RTLKRLGMDG'	0.0596273	0	1	0	0	1	0
5	0	'KKLVPFAED'	0.172207	0	1	0	0	1	0
5	0	'STVQIE'	0.366162	1	0	0	1	0	0
5	0	'DDSLFF'	0.051233	0	1	0	0	1	0
5	0	'STVSIE'	0.367607	1	0	0	1	0	0
5	0	'FTPTEK'	0.134786	0	1	0	0	1	0
5	0	'KGENFT'	0.081716	0	1	0	0	1	0
5	0	'SSSGIKLANA'	0.0930668	0	1	0	0	1	0
5	0	'STVMIE'	0.366162	1	0	0	1	0	0
5	0	'ELPKVEDLKI'	0.0420746	0	1	0	0	1	0
5	0	'YVSGFH'	0.101813	0	1	0	0	1	0
5	0	'KTVIYE'	0.331414	1	0	0	1	0	0
5	0	'KSAETKEPTK'	0.077717	0	1	0	0	1	0
5	0	'STYIIE'	0.337449	1	0	0	1	0	0
5	0	'STDIIE'	0.30982	1	0	0	1	0	0
5	0	'LAEAIG'	0.111017	0	1	0	0	1	0
5	0	'SGDGSL'	0.0199303	0	1	0	0	1	0
5	0	'PSDIEV'	0.0462622	0	1	0	0	1	0
5	0	'STVIVE'	0.339209	1	0	0	1	0	0
5	0	'IQRTPK'	0.0525801	0	1	0	0	1	0
5	0	'VAWLKM'	0.121091	0	1	0	0	1	0
5	0	'AAAGAVVGGL'	0.0299852	0	1	0	0	1	0
5	0	'STVIPE'	0.294038	1	0	0	1	0	0
5	0	'PSKARIIRY'	0.131976	0	1	0	0	1	0
5	0	'STTIIE'	0.30982	1	0	0	1	0	0
5	0	'DIEVDL'	0.033222	0	1	0	0	1	0
5	0	'EECLFL'	0.0299236	0	1	0	0	1	0
5	0	'YQQYNPQGGY'	0.374221	1	0	0	1	0	0
5	0	'DLLKNGERIE'	0.169047	0	1	0	0	1	0
5	0	'STVIQE'	0.307062	1	0	0	1	0	0
5	0	'TEEKTEEKSE'	0.0363273	0	1	0	0	1	0
5	0	'KTVLIE'	0.350977	1	0	0	1	0	0
5	0	'STVIIP'	0.583453	1	0	0	1	0	0
5	0	'EALYLV'	0.132949	0	1	0	0	1	0
5	0	'ATKKVGTKPA'	0.0260132	0	1	0	0	1	0
5	0	'KIVFKNNA'	0.315785	1	0	0	1	0	0
5	0	'KKGHHEAE'	0.0158213	0	1	0	0	1	0
5	0	'TAELIT'	0.147919	0	1	0	0	1	0
5	0	'RLVFID'	0.199826	1	0	0	1	0	0
5	0	'NGERIE'	0.169047	0	1	0	0	1	0
5	0	'FYTPKT'	0.0437616	0	1	0	0	1	0
5	0	'STPIIE'	0.320956	1	0	0	1	0	0
5	0	'HIFIIM'	0.328447	1	0	0	1	0	0
5	0	'ERGFFY'	0.0293448	0	1	0	0	1	0
5	0	'PTEKDE'	0.0394419	0	1	0	0	1	0
5	0	'VTQEFW'	0.0854085	0	1	0	0	1	0
5	0	'KAFIIQ'	0.147877	0	1	0	0	1	0
5	0	'NQNNFVHDCV'	0.260498	1	0	0	1	0	0
5	0	'YASEIE'	0.0877899	0	1	0	0	1	0
5	0	'NIVLIM'	0.48456	1	0	0	1	0	0
5	0	'FHPSDI'	0.0334086	0	1	0	0	1	0
5	0	'GERIEKVEHS'	0.169047	0	1	0	0	1	0
5	0	'QGGYQQYNPQ'	0.374221	1	0	0	1	0	0
5	0	'QQQYNPQGGY'	0.205937	1	0	0	1	0	0
5	0	'VYYRPMDEYS'	0.0733656	0	1	0	0	1	0
5	0	'ERIEKV'	0.0309351	0	1	0	0	1	0
5	0	'EYLKIA'	0.0512411	0	1	0	0	1	0
5	0	'FVNQHL'	0.0539438	0	1	0	0	1	0
5	0	'QHTVTTTTKG'	0.102108	0	1	0	0	1	0
5	0	'RGFFYT'	0.12925	0	1	0	0	1	0
5	0	'SGFHPS'	0.0224746	0	1	0	0	1	0
5	0	'QKLVFFA'	0.212432	1	0	0	1	0	0
5	0	'CNDGKTPGAV'	0.0111362	0	1	0	0	1	0
5	0	'YQRGSSMVLF'	0.621575	1	0	0	1	0	0
5	0	'VRDPQGIRAW'	0.0528357	0	1	0	0	1	0
5	0	'FGSDYEDRYY'	0.0686186	0	1	0	0	1	0
5	0	'STVDIE'	0.366162	1	0	0	1	0	0
5	0	'KECLIN'	0.136262	0	1	0	0	1	0
5	0	'ETWFFG'	0.112977	0	1	0	0	1	0
5	0	'YNAGDRSTDY'	0.0459527	0	1	0	0	1	0
5	0	'EKSELPKVED'	0.0263033	0	1	0	0	1	0
5	0	'ICSLYQ'	0.147617	0	1	0	0	1	0
5	0	'MDEYSNQNNF'	0.260498	1	0	0	1	0	0
6	1	'STVIIL'	0.631453	1	1	1	0	0	0
6	1	'STNIIE'	0.363194	1	1	1	0	0	0
6	1	'STVEIE'	0.372977	1	1	1	0	0	0
6	1	'ILLISFLIFL'	0.61864	1	1	1	0	0	0
6	1	'RYQGYQAYNA'	0.39712	1	1	1	0	0	0
6	1	'STVIFE'	0.480363	1	1	1	0	0	0
6	1	'SVVIIE'	0.715568	1	1	1	0	0	0
6	1	'QLENYC'	0.201135	1	1	1	0	0	0
6	1	'GEWTYD'	0.00300896	0	0	0	0	0	1
6	1	'SMVLFSSPPV'	0.318656	1	1	1	0	0	0
6	1	'HQLIIM'	0.225681	1	1	1	0	0	0
6	1	'NDFQKQQKQA'	0.123363	0	0	0	0	0	1
6	1	'GNNQQNYQQY'	0.320427	1	1	1	0	0	0
6	1	'SLVIIE'	0.490438	1	1	1	0	0	0
6	1	'STVNIE'	0.452799	1	1	1	0	0	0
6	1	'ATVIIE'	0.461457	1	1	1	0	0	0
6	1	'SSVIIE'	0.430454	1	1	1	0	0	0
6	1	'GVNYFL'	0.390976	1	1	1	0	0	0
6	1	'MTVIIE'	0.48148	1	1	1	0	0	0
6	1	'NQQNQY'	0.116794	0	0	0	0	0	1
6	1	'EYSNFS'	0.112395	0	0	0	0	0	1
6	1	'RVFNIM'	0.32906	1	1	1	0	0	0
6	1	'VQIVYK'	0.216223	1	1	1	0	0	0
6	1	'YLNWYQ'	0.261002	1	1	1	0	0	0
6	1	'GTVLFM'	0.237494	1	1	1	0	0	0
6	1	'NYVWIV'	0.379906	1	1	1	0	0	0
6	1	'ETVIIE'	0.440985	1	1	1	0	0	0
6	1	'AQFIIS'	0.291671	1	1	1	0	0	0
6	1	'FLVHSS'	0.0464704	0	0	0	0	0	1
6	1	'YQNYQGYSGY'	0.546208	1	1	1	0	0	0
6	1	'STLIIE'	0.397414	1	1	1	0	0	0
6	1	'STVIIS'	0.631453	1	1	1	0	0	0
6	1	'VEALYL'	0.0257145	0	0	0	0	0	1
6	1	'STVTIE'	0.405917	1	1	1	0	0	0
6	1	'RCELARTLKR'	0.0583519	0	0	0	0	0	1
6	1	'IFDFIQ'	0.269332	1	1	1	0	0	0
6	1	'LYQLEN'	0.118897	0	0	0	0	0	1
6	0	'IQRTPK'	0.012593	0	1	0	0	1	0
6	0	'ILENIS'	0.154328	0	1	0	0	1	0
6	0	'QQQYNPQGGY'	0.0925778	0	1	0	0	1	0
6	0	'YLEIII'	0.272112	1	0	0	1	0	0
6	0	'HAFLII'	0.466526	1	0	0	1	0	0
6	0	'STGIIE'	0.367618	1	0	0	1	0	0
6	0	'MDEYSNQNNF'	0.206067	1	0	0	1	0	0
6	0	'KTVIVE'	0.279571	1	0	0	1	0	0
6	0	'STVVIE'	0.373215	1	0	0	1	0	0
6	0	'STVISE'	0.344326	1	0	0	1	0	0
6	0	'KPKKTLKLVS'	0.0538126	0	1	0	0	1	0
6	0	'LSQPKI'	0.125602	0	1	0	0	1	0
6	0	'STVIVE'	0.398256	1	0	0	1	0	0
6	0	'MYFFIF'	0.269981	1	0	0	1	0	0
6	0	'AAAGAVVGGL'	0.108661	0	1	0	0	1	0
6	0	'ESQAYYQRGS'	0.295617	1	0	0	1	0	0
6	0	'ETWFFG'	0.066419	0	1	0	0	1	0
6	0	'HPAENGKSNF'	0.0633069	0	1	0	0	1	0
6	0	'AINKIQ'	0.126854	0	1	0	0	1	0
6	0	'VTLSQP'	0.0173417	0	1	0	0	1	0
6	0	'STVIIP'	0.631453	1	0	0	1	0	0
6	0	'TDVKMMERVV'	0.0469537	0	1	0	0	1	0
6	0	'KKLVPFAED'	0.125636	0	1	0	0	1	0
6	0	'YASEIE'	0.0592202	0	1	0	0	1	0
6	0	'STVIQE'	0.346058	1	0	0	1	0	0
6	0	'IEKVEH'	0.0275133	0	1	0	0	1	0
6	0	'STVSIE'	0.373479	1	0	0	1	0	0
6	0	'STVPIE'	0.372977	1	0	0	1	0	0
6	0	'DAVKIS'	0.273022	1	0	0	1	0	0
6	0	'VKKEEKPVQT'	0.0222152	0	1	0	0	1	0
6	0	'LMSLFG'	0.0940358	0	1	0	0	1	0
6	0	'SGDGSL'	0.0144801	0	1	0	0	1	0
6	0	'YVSGFH'	0.0964527	0	1	0	0	1	0
6	0	'KTVIIE'	0.47068	1	0	0	1	0	0
6	0	'HLVEAL'	0.170557	0	1	0	0	1	0
6	0	'NAKAGLSQT'	0.0650634	0	1	0	0	1	0
6	0	'TLKNYI'	0.31275	1	0	0	1	0	0
6	0	'RSTDYGIFQI'	0.171944	0	1	0	0	1	0
6	0	'FMFFII'	0.313278	1	0	0	1	0	0
6	0	'KTVIYE'	0.442091	1	0	0	1	0	0
6	0	'SHLVEA'	0.0815996	0	1	0	0	1	0
6	0	'VAWLKM'	0.0678304	0	1	0	0	1	0
6	0	'QKLVFFA'	0.160509	0	1	0	0	1	0
6	0	'KMFFIQ'	0.154605	0	1	0	0	1	0
6	0	'ENFTETDVKM'	0.0690803	0	1	0	0	1	0
6	0	'STVILE'	0.409702	1	0	0	1	0	0
6	0	'AEVLAL'	0.0914744	0	1	0	0	1	0
6	0	'HIFIIM'	0.298372	1	0	0	1	0	0
6	0	'GFFYTP'	0.139044	0	1	0	0	1	0
6	0	'EPTKEPTKVE'	0.00760641	0	1	0	0	1	0
6	0	'TRATNYNAGD'	0.237125	1	0	0	1	0	0
6	0	'ECFFFE'	0.0785658	0	1	0	0	1	0
6	0	'GSHLVE'	0.02241	0	1	0	0	1	0
6	0	'GQVEVSKE'	0.0605207	0	1	0	0	1	0
6	0	'GLSAPVD'	0.0122281	0	1	0	0	1	0
6	0	'KAILFL'	0.0395634	0	1	0	0	1	0
6	0	'DILTYT'	0.271027	1	0	0	1	0	0
6	0	'FHPSDI'	0.0654532	0	1	0	0	1	0
6	0	'SLVFVPSEFS'	0.15106	0	1	0	0	1	0
6	0	'EKDEYA'	0.0534912	0	1	0	0	1	0
6	0	'YQLENY'	0.120485	0	1	0	0	1	0
6	0	'KTLKLVSSSG'	0.0642331	0	1	0	0	1	0
6	0	'ERIEKV'	0.0346693	0	1	0	0	1	0
6	0	'KSNFLN'	0.112181	0	1	0	0	1	0
6	0	'EHSDLS'	0.0107147	0	1	0	0	1	0
6	0	'FSKDWS'	0.0195582	0	1	0	0	1	0
6	0	'ERGFFY'	0.0347326	0	1	0	0	1	0
6	0	'FYTPKT'	0.0440193	0	1	0	0	1	0
6	0	'KSHPET'	0.00362212	0	1	0	0	1	0
6	0	'TFWEIS'	0.163091	0	1	0	0	1	0
6	0	'ILENIS'	0.154328	0	1	0	0	1	0
6	0	'QGGGTHSQWN'	0.0334592	0	1	0	0	1	0
6	0	'RTPKIQ'	0.0811028	0	1	0	0	1	0
7	1	'WIVIFF'	0.233623	1	1	1	0	0	0
7	1	'NFGAIL'	0.0506718	0	0	0	0	0	1
7	1	'LLYYTE'	0.138675	0	0	0	0	0	1
7	1	'FESNFN'	0.0511259	0	0	0	0	0	1
7	1	'HLVYIM'	0.250388	1	1	1	0	0	0
7	1	'FYLLYY'	0.492538	1	1	1	0	0	0
7	1	'VHDCVNITIK'	0.40896	1	1	1	0	0	0
7	1	'STNIIE'	0.262772	1	1	1	0	0	0
7	1	'SEVIIE'	0.293117	1	1	1	0	0	0
7	1	'RVFNIM'	0.300699	1	1	1	0	0	0
7	1	'IFDFIQ'	0.123719	0	0	0	0	0	1
7	1	'SNVIIE'	0.287045	1	1	1	0	0	0
7	1	'STVIIL'	0.436364	1	1	1	0	0	0
7	1	'KIVKWD'	0.0517373	0	0	0	0	0	1
7	1	'SLVIIE'	0.325887	1	1	1	0	0	0
7	1	'VQIVYK'	0.220077	1	1	1	0	0	0
7	1	'KDWSFY'	0.018	0	0	0	0	0	1
7	1	'IEMIFV'	0.0899897	0	0	0	0	0	1
7	1	'NTVIIE'	0.336414	1	1	1	0	0	0
7	1	'KKLVFFAED'	0.0896049	0	0	0	0	0	1
7	1	'STSIIE'	0.277711	1	1	1	0	0	0
7	1	'KLFIIQ'	0.196017	1	1	1	0	0	0
7	1	'YSGYQQGGYQ'	0.244949	1	1	1	0	0	0
7	1	'HGWLIM'	0.109884	0	0	0	0	0	1
7	1	'SGVIIE'	0.337006	1	1	1	0	0	0
7	1	'VSFEIV'	0.336072	1	1	1	0	0	0
7	1	'STVIIA'	0.436364	1	1	1	0	0	0
7	1	'SFQIYA'	0.288237	1	1	1	0	0	0
7	1	'STVIIQ'	0.436364	1	1	1	0	0	0
7	1	'STVIIT'	0.436364	1	1	1	0	0	0
7	1	'GNNQQNYQQY'	0.55708	1	1	1	0	0	0
7	1	'MTVIIE'	0.334915	1	1	1	0	0	0
7	1	'SFVIIE'	0.421264	1	1	1	0	0	0
7	1	'LVEALY'	0.0428946	0	0	0	0	0	1
7	1	'SYVIIE'	0.308451	1	1	1	0	0	0
7	1	'TYVEYI'	0.575308	1	1	1	0	0	0
7	1	'MIENIQ'	0.0822879	0	0	0	0	0	1
7	0	'GLSAPVD'	0.0255656	0	1	0	0	1	0
7	0	'QPKIVK'	0.136122	0	1	0	0	1	0
7	0	'GERGFF'	0.200316	1	0	0	1	0	0
7	0	'SHLVEA'	0.0684674	0	1	0	0	1	0
7	0	'VKWDRD'	0.0119234	0	1	0	0	1	0
7	0	'STVIWE'	0.250904	1	0	0	1	0	0
7	0	'YVSGFH'	0.109145	0	1	0	0	1	0
7	0	'KMFFIQ'	0.100555	0	1	0	0	1	0
7	0	'LKNGER'	0.0390736	0	1	0	0	1	0
7	0	'KTNMKHMAGA'	0.0187485	0	1	0	0	1	0
7	0	'STVITE'	0.247752	1	0	0	1	0	0
7	0	'SWVIIE'	0.287045	1	0	0	1	0	0
7	0	'KKLVFPAED'	0.0575883	0	1	0	0	1	0
7	0	'EQMCITQYER'	0.107042	0	1	0	0	1	0
7	0	'HMAGAAAAGA'	0.0189609	0	1	0	0	1	0
7	0	'MVGKVTVN'	0.128845	0	1	0	0	1	0
7	0	'ETKEPTKEPT'	0.0182174	0	1	0	0	1	0
7	0	'KVEHSDLSFS'	0.159749	0	1	0	0	1	0
7	0	'SGFHPS'	0.0274052	0	1	0	0	1	0
7	0	'STDIIE'	0.235193	1	0	0	1	0	0
7	0	'ELPKVEDLKI'	0.0720478	0	1	0	0	1	0
7	0	'EDRYYRENMH'	0.0668958	0	1	0	0	1	0
7	0	'DVRQYVQGCG'	0.41377	1	0	0	1	0	0
7	0	'KNNAGFPHNV'	0.0391068	0	1	0	0	1	0
7	0	'RSTDYGIFQI'	0.128725	0	1	0	0	1	0
7	0	'GSHLVE'	0.0684674	0	1	0	0	1	0
7	0	'SGFHPSDIEV'	0.0361017	0	1	0	0	1	0
7	0	'GSAMSRPIIH'	0.125239	0	1	0	0	1	0
7	0	'KTEEKSELPK'	0.072959	0	1	0	0	1	0
7	0	'TYQIIR'	0.166715	0	1	0	0	1	0
7	0	'DKKEEEKSAE'	0.00951281	0	1	0	0	1	0
7	0	'NGERIE'	0.0459838	0	1	0	0	1	0
7	0	'ETYVVT'	0.0285938	0	1	0	0	1	0
7	0	'DADLYL'	0.0627321	0	1	0	0	1	0
7	0	'TEKDEYACRV'	0.0367045	0	1	0	0	1	0
7	0	'STVISE'	0.254296	1	0	0	1	0	0
7	0	'EIPAGV'	0.0637236	0	1	0	0	1	0
7	0	'YNPQGGYQQY'	0.105419	0	1	0	0	1	0
7	0	'YLEIII'	0.222051	1	0	0	1	0	0
7	0	'DAVKIS'	0.211573	1	0	0	1	0	0
7	0	'YASEIE'	0.0772263	0	1	0	0	1	0
7	0	'HLVEAL'	0.0610044	0	1	0	0	1	0
7	0	'NGKSNF'	0.267363	1	0	0	1	0	0
7	0	'ILENIS'	0.0979516	0	1	0	0	1	0
7	0	'GIRAWVAWRN'	0.0949353	0	1	0	0	1	0
7	0	'STVINE'	0.252993	1	0	0	1	0	0
7	0	'ESGYNTRATN'	0.060488	0	1	0	0	1	0
7	0	'EECLFL'	0.0307927	0	1	0	0	1	0
7	0	'ESQAYYQRGS'	0.230798	1	0	0	1	0	0
7	0	'HPAENGKSNF'	0.267363	1	0	0	1	0	0
7	0	'KIVFKNNA'	0.071806	0	1	0	0	1	0
7	0	'EPTKEPTKVE'	0.0182174	0	1	0	0	1	0
7	0	'RYPNQVYYRP'	0.207153	1	0	0	1	0	0
7	0	'YAELIV'	0.421372	1	0	0	1	0	0
7	0	'VRDPQGIRAW'	0.136977	0	1	0	0	1	0
7	0	'TTTKGENFTE'	0.0954619	0	1	0	0	1	0
7	0	'AAELRN'	0.0253061	0	1	0	0	1	0
7	0	'TPGAVNACHL'	0.135809	0	1	0	0	1	0
7	0	'HKALFW'	0.0419097	0	1	0	0	1	0
7	0	'YTFTIS'	0.416623	1	0	0	1	0	0
7	0	'AENGKS'	0.0438365	0	1	0	0	1	0
7	0	'QHTVTTTTKG'	0.15768	0	1	0	0	1	0
7	0	'FLKYFT'	0.229206	1	0	0	1	0	0
7	0	'QTAPVPMPD'	0.0246318	0	1	0	0	1	0
7	0	'FTPTEK'	0.152959	0	1	0	0	1	0
7	0	'RVNHVT'	0.123513	0	1	0	0	1	0
7	0	'STVDIE'	0.264305	1	0	0	1	0	0
7	0	'QVYSRHPAEN'	0.0226589	0	1	0	0	1	0
7	0	'KSAETKEPTK'	0.0621061	0	1	0	0	1	0
7	0	'ELKPLAQSHA'	0.0654359	0	1	0	0	1	0
7	0	'QTNLYG'	0.0832987	0	1	0	0	1	0
7	0	'GMFNIQ'	0.209111	1	0	0	1	0	0
7	0	'TQYERESQAY'	0.0319798	0	1	0	0	1	0
8	1	'KDWSFYLLYY'	0.430582	1	1	1	0	0	0
8	1	'VTVIIE'	0.319857	1	1	1	0	0	0
8	1	'STEIIE'	0.208649	1	1	1	0	0	0
8	1	'STVEIE'	0.179543	0	0	0	0	0	1
8	1	'WTVIIE'	0.291349	1	1	1	0	0	0
8	1	'STVIIW'	0.325506	1	1	1	0	0	0
8	1	'RYQGYQAYNA'	0.292376	1	1	1	0	0	0
8	1	'TEFTPTEKDE'	0.037008	0	0	0	0	0	1
8	1	'YNNNLQGYQA'	0.35468	1	1	1	0	0	0
8	1	'EYSNFS'	0.106472	0	0	0	0	0	1
8	1	'STVIIL'	0.325506	1	1	1	0	0	0
8	1	'YYQNYQ'	0.435009	1	1	1	0	0	0
8	1	'GGYYQNYQGY'	0.435009	1	1	1	0	0	0
8	1	'NFGAIL'	0.101285	0	0	0	0	0	1
8	1	'YSQNGNQQQG'	0.120273	0	0	0	0	0	1
8	1	'KVQIIN'	0.338053	1	1	1	0	0	0
8	1	'SAVIIE'	0.233816	1	1	1	0	0	0
8	1	'SIVIIE'	0.272399	1	1	1	0	0	0
8	1	'SMVIIE'	0.278253	1	1	1	0	0	0
8	1	'STVIID'	0.325506	1	1	1	0	0	0
8	1	'YTVIIE'	0.291349	1	1	1	0	0	0
8	1	'VQIVYK'	0.199594	1	1	1	0	0	0
8	1	'STVFIE'	0.224821	1	1	1	0	0	0
8	1	'STVIIN'	0.325506	1	1	1	0	0	0
8	1	'STVNIE'	0.276162	1	1	1	0	0	0
8	1	'KIVKWD'	0.0377764	0	0	0	0	0	1
8	1	'LANWMCLAKW'	0.0888992	0	0	0	0	0	1
8	1	'STVIYE'	0.465009	1	1	1	0	0	0
8	1	'SGVIIE'	0.387741	1	1	1	0	0	0
8	1	'ATVIIE'	0.291349	1	1	1	0	0	0
8	1	'LYQLEN'	0.0491335	0	0	0	0	0	1
8	1	'IEMIFV'	0.150853	0	0	0	0	0	1
8	1	'STVIIY'	0.325506	1	1	1	0	0	0
8	1	'NDFQKQQKQA'	0.130466	0	0	0	0	0	1
8	1	'KLFIIQ'	0.245298	1	1	1	0	0	0
8	1	'LTVIIE'	0.291349	1	1	1	0	0	0
8	1	'STLIIE'	0.275369	1	1	1	0	0	0
8	0	'YYTEFT'	0.0462847	0	1	0	0	1	0
8	0	'SPVIIE'	0.233694	1	0	0	1	0	0
8	0	'YACRVNHVTL'	0.358609	1	0	0	1	0	0
8	0	'TNELYM'	0.205726	1	0	0	1	0	0
8	0	'NGERIE'	0.0621762	0	1	0	0	1	0
8	0	'LIAGFN'	0.0502455	0	1	0	0	1	0
8	0	'NHVTLSQPKI'	0.358609	1	0	0	1	0	0
8	0	'KTVIYE'	0.465009	1	0	0	1	0	0
8	0	'KENIIF'	0.176571	0	1	0	0	1	0
8	0	'STVIQE'	0.199331	1	0	0	1	0	0
8	0	'VTLDTKGTY'	0.0284552	0	1	0	0	1	0
8	0	'YVSGFH'	0.155798	0	1	0	0	1	0
8	0	'YQQYNPQGGY'	0.146559	0	1	0	0	1	0
8	0	'ELPKVEDLKI'	0.0456911	0	1	0	0	1	0
8	0	'PSDIEV'	0.0455011	0	1	0	0	1	0
8	0	'QTAPVPMPD'	0.0141684	0	1	0	0	1	0
8	0	'EVDLLK'	0.0823772	0	1	0	0	1	0
8	0	'STVIWE'	0.183757	0	1	0	0	1	0
8	0	'KENIIF'	0.176571	0	1	0	0	1	0
8	0	'STVITE'	0.211153	1	0	0	1	0	0
8	0	'YRGISLANWM'	0.0888992	0	1	0	0	1	0
8	0	'DDSLFF'	0.054235	0	1	0	0	1	0
8	0	'SSNNFG'	0.166852	0	1	0	0	1	0
8	0	'STVIPE'	0.183757	0	1	0	0	1	0
8	0	'EKDEYA'	0.0418631	0	1	0	0	1	0
8	0	'RYPNQVYYRP'	0.340672	1	0	0	1	0	0
8	0	'DAAKYSEV'	0.0150117	0	1	0	0	1	0
8	0	'TTTKGENFTE'	0.106496	0	1	0	0	1	0
8	0	'QVYSRHPAEN'	0.0336472	0	1	0	0	1	0
8	0	'SSSGIKLANA'	0.0760811	0	1	0	0	1	0
8	0	'KKLVFPAED'	0.0525042	0	1	0	0	1	0
8	0	'ILENIS'	0.127247	0	1	0	0	1	0
8	0	'LKNGER'	0.015397	0	1	0	0	1	0
8	0	'EYLKIA'	0.082651	0	1	0	0	1	0
8	0	'NLGPVL'	0.0330912	0	1	0	0	1	0
8	0	'NIVLIM'	0.469646	1	0	0	1	0	0
8	0	'STVIVE'	0.274887	1	0	0	1	0	0
8	0	'STVILE'	0.236548	1	0	0	1	0	0
8	0	'LANATKKVGT'	0.0723027	0	1	0	0	1	0
8	0	'DADLYL'	0.0614768	0	1	0	0	1	0
8	0	'KPKKTLKLVS'	0.102422	0	1	0	0	1	0
8	0	'NQNNFVHDCV'	0.190198	1	0	0	1	0	0
8	0	'VRDPQGIRAW'	0.123395	0	1	0	0	1	0
8	0	'KSHPET'	0.00542005	0	1	0	0	1	0
8	0	'SGFHPS'	0.0221091	0	1	0	0	1	0
8	0	'GIRAWVAWRN'	0.0640427	0	1	0	0	1	0
8	0	'GLSAPVD'	0.01151	0	1	0	0	1	0
8	0	'AEVLAL'	0.174664	0	1	0	0	1	0
8	0	'FLKYFT'	0.258917	1	0	0	1	0	0
8	0	'LGMDGYRGIS'	0.042166	0	1	0	0	1	0
8	0	'WVENYP'	0.283206	1	0	0	1	0	0
8	0	'QQQYNPQGGY'	0.087852	0	1	0	0	1	0
8	0	'NSRYWCNDGK'	0.0192168	0	1	0	0	1	0
8	0	'TEFTPT'	0.037008	0	1	0	0	1	0
8	0	'RVAFFE'	0.127804	0	1	0	0	1	0
8	0	'STVGIE'	0.179543	0	1	0	0	1	0
8	0	'FFYTPK'	0.00970619	0	1	0	0	1	0
8	0	'QTNLYG'	0.0952384	0	1	0	0	1	0
8	0	'NYNTYR'	0.123429	0	1	0	0	1	0
8	0	'KWDRDM'	0.0187037	0	1	0	0	1	0
8	0	'YTFTIS'	0.230872	1	0	0	1	0	0
8	0	'STIIIE'	0.223688	1	0	0	1	0	0
8	0	'SGDGSL'	0.0174151	0	1	0	0	1	0
8	0	'EIPAGV'	0.070388	0	1	0	0	1	0
8	0	'ENFTETDVKM'	0.0622784	0	1	0	0	1	0
8	0	'SDIEVDLLKN'	0.0823772	0	1	0	0	1	0
8	0	'TDVKMMERVV'	0.0418997	0	1	0	0	1	0
8	0	'LEVLLGSG'	0.193765	1	0	0	1	0	0
8	0	'KAFIIQ'	0.15729	0	1	0	0	1	0
8	0	'TYQIIR'	0.129534	0	1	0	0	1	0
8	0	'ESGYNTRATN'	0.105848	0	1	0	0	1	0
8	0	'KTVIVE'	0.20237	1	0	0	1	0	0
8	0	'LMSLFG'	0.103985	0	1	0	0	1	0
9	1	'RYQGYQAYNA'	0.552166	1	1	1	0	0	0
9	1	'STVNIE'	0.397221	1	1	1	0	0	0
9	1	'YNNNLQGYQA'	0.567809	1	1	1	0	0	0
9	1	'GTVLFM'	0.24458	1	1	1	0	0	0
9	1	'STVIIY'	0.620505	1	1	1	0	0	0
9	1	'KDWSFYLLYY'	0.358771	1	1	1	0	0	0
9	1	'MLVLFV'	0.173999	0	0	0	0	0	1
9	1	'STQIIE'	0.382269	1	1	1	0	0	0
9	1	'YTVIIE'	0.436649	1	1	1	0	0	0
9	1	'STVIID'	0.620505	1	1	1	0	0	0
9	1	'VQIVYK'	0.24303	1	1	1	0	0	0
9	1	'VSFEIV'	0.31113	1	1	1	0	0	0
9	1	'VHDCVNITIK'	0.160495	0	0	0	0	0	1
9	1	'ETVIIE'	0.421009	1	1	1	0	0	0
9	1	'HQLIIM'	0.225634	1	1	1	0	0	0
9	1	'DCVNIT'	0.125714	0	0	0	0	0	1
9	1	'RCELARTLKR'	0.046894	0	0	0	0	0	1
9	1	'YLLYYTEFTP'	0.358771	1	1	1	0	0	0
9	1	'GVNYFL'	0.547034	1	1	1	0	0	0
9	1	'RQVLIF'	0.331451	1	1	1	0	0	0
9	1	'STVIIT'	0.620505	1	1	1	0	0	0
9	1	'SSPPVILLIS'	0.267955	1	1	1	0	0	0
9	1	'KLFIIQ'	0.198033	1	1	1	0	0	0
9	1	'GGYYQNYQGY'	0.747885	1	1	1	0	0	0
9	1	'STNIIE'	0.370902	1	1	1	0	0	0
9	1	'HLVYIM'	0.305817	1	1	1	0	0	0
9	1	'ALEEYT'	0.135522	0	0	0	0	0	1
9	1	'STVIIW'	0.620505	1	1	1	0	0	0
9	1	'DTVIIE'	0.419422	1	1	1	0	0	0
9	1	'FLVHSS'	0.035681	0	0	0	0	0	1
9	1	'GETYVVTL'	0.122365	0	0	0	0	0	1
9	1	'FLIFLIVG'	0.52186	1	1	1	0	0	0
9	1	'KDWSFY'	0.00905466	0	0	0	0	0	1
9	1	'STVIIN'	0.620505	1	1	1	0	0	0
9	1	'PQGGRGNYKN'	0.094377	0	0	0	0	0	1
9	1	'SQVIIE'	0.488811	1	1	1	0	0	0
9	1	'YQQGGYQQYN'	0.157837	0	0	0	0	0	1
9	0	'PSKARIIRY'	0.116282	0	1	0	0	1	0
9	0	'QVYSRHPAEN'	0.0404437	0	1	0	0	1	0
9	0	'AEVLAL'	0.0807833	0	1	0	0	1	0
9	0	'ADAVACAKRV'	0.0291495	0	1	0	0	1	0
9	0	'WYFYIQ'	0.24602	1	0	0	1	0	0
9	0	'MYFFIF'	0.367959	1	0	0	1	0	0
9	0	'MYWIIF'	0.20089	1	0	0	1	0	0
9	0	'SPVIIE'	0.436294	1	0	0	1	0	0
9	0	'EIPAGV'	0.0392046	0	1	0	0	1	0
9	0	'VKKEEKPVQT'	0.0256847	0	1	0	0	1	0
9	0	'STVAIE'	0.390296	1	0	0	1	0	0
9	0	'LQDNIADAVA'	0.10492	0	1	0	0	1	0
9	0	'KKLPFFAED'	0.0532715	0	1	0	0	1	0
9	0	'TFWEIS'	0.165306	0	1	0	0	1	0
9	0	'IQRTPK'	0.0184281	0	1	0	0	1	0
9	0	'EKNLYL'	0.131694	0	1	0	0	1	0
9	0	'SSSGIKLANA'	0.129311	0	1	0	0	1	0
9	0	'DVRQYVQGCG'	0.310687	1	0	0	1	0	0
9	0	'RGFFYT'	0.140281	0	1	0	0	1	0
9	0	'YQRGSSMVLF'	0.607449	1	0	0	1	0	0
9	0	'KKGHHEAE'	0.00916424	0	1	0	0	1	0
9	0	'TEEKTEEKSE'	0.0163858	0	1	0	0	1	0
9	0	'QTNLYG'	0.168355	0	1	0	0	1	0
9	0	'LANATKKVGT'	0.0441722	0	1	0	0	1	0
9	0	'MPEEELL'	0.0221964	0	1	0	0	1	0
9	0	'EYLKIA'	0.0759401	0	1	0	0	1	0
9	0	'DLLKNG'	0.0280703	0	1	0	0	1	0
9	0	'KECLIN'	0.118198	0	1	0	0	1	0
9	0	'NACHLSCSAL'	0.051815	0	1	0	0	1	0
9	0	'SGDGSL'	0.0197245	0	1	0	0	1	0
9	0	'STVIDE'	0.324985	1	0	0	1	0	0
9	0	'HIFIIM'	0.309817	1	0	0	1	0	0
9	0	'DADLYL'	0.0603234	0	1	0	0	1	0
9	0	'STGIIE'	0.364291	1	0	0	1	0	0
9	0	'PTEKDE'	0.0356985	0	1	0	0	1	0
9	0	'KTVIYE'	0.456067	1	0	0	1	0	0
9	0	'AEKLFD'	0.0414724	0	1	0	0	1	0
9	0	'DIEVDL'	0.043196	0	1	0	0	1	0
9	0	'RTLKRLGMDG'	0.0193774	0	1	0	0	1	0
9	0	'STVIVE'	0.343764	1	0	0	1	0	0
9	0	'KTVIIE'	0.44637	1	0	0	1	0	0
9	0	'TEAEMKA'	0.0619717	0	1	0	0	1	0
9	0	'LNCYVSGFHP'	0.125172	0	1	0	0	1	0
9	0	'KTVIIT'	0.44637	1	0	0	1	0	0
9	0	'STVIIP'	0.620505	1	0	0	1	0	0
9	0	'AEMEYL'	0.0986666	0	1	0	0	1	0
9	0	'KWDRDM'	0.00822027	0	1	0	0	1	0
9	0	'STVSIE'	0.380154	1	0	0	1	0	0
9	0	'TAELIT'	0.145247	0	1	0	0	1	0
9	0	'VYSRHP'	0.0404437	0	1	0	0	1	0
9	0	'GLSAPVD'	0.021127	0	1	0	0	1	0
9	0	'VTQEFW'	0.0828758	0	1	0	0	1	0
9	0	'YYTEFT'	0.0966957	0	1	0	0	1	0
9	0	'KKLVPFAED'	0.106402	0	1	0	0	1	0
9	0	'ERIEKV'	0.0138031	0	1	0	0	1	0
9	0	'DDSLFF'	0.0559809	0	1	0	0	1	0
9	0	'TRATNYNAGD'	0.175349	0	1	0	0	1	0
9	0	'FLKYFT'	0.124246	0	1	0	0	1	0
9	0	'KENIIF'	0.168532	0	1	0	0	1	0
9	0	'STAIIE'	0.327315	1	0	0	1	0	0
9	0	'SLVFVPSEFS'	0.136992	0	1	0	0	1	0
9	0	'RYPNQVYYRP'	0.248383	1	0	0	1	0	0
9	0	'KVEHSD'	0.0247237	0	1	0	0	1	0
9	0	'NYNTYR'	0.137055	0	1	0	0	1	0
9	0	'EEKPVQTEEK'	0.0534488	0	1	0	0	1	0
9	0	'KAILFL'	0.0360127	0	1	0	0	1	0
9	0	'RLVFID'	0.19568	1	0	0	1	0	0
9	0	'KSNFLN'	0.115424	0	1	0	0	1	0
9	0	'GFFYTP'	0.140281	0	1	0	0	1	0
9	0	'STVITE'	0.32637	1	0	0	1	0	0
9	0	'TPGAVNACHL'	0.0596105	0	1	0	0	1	0
9	0	'ICSLYQ'	0.129393	0	1	0	0	1	0
9	0	'STVMIE'	0.378459	1	0	0	1	0	0
10	1	'SFFFIQ'	0.253985	1	1	1	0	0	0
10	1	'SMVLFSSPPV'	0.223093	1	1	1	0	0	0
10	1	'MIENIQ'	0.133271	0	0	0	0	0	1
10	1	'STVIIE'	0.387254	1	1	1	0	0	0
10	1	'GETYVVTL'	0.104097	0	0	0	0	0	1
10	1	'LAVLFL'	0.0866968	0	0	0	0	0	1
10	1	'STVIFE'	0.315429	1	1	1	0	0	0
10	1	'ALEEYT'	0.161349	0	0	0	0	0	1
10	1	'FTVIIE'	0.374038	1	1	1	0	0	0
10	1	'LTVIIE'	0.262766	1	1	1	0	0	0
10	1	'STVLIE'	0.281516	1	1	1	0	0	0
10	1	'NFNYNNNLQG'	0.245546	1	1	1	0	0	0
10	1	'EYSNFS'	0.111157	0	0	0	0	0	1
10	1	'STVIIV'	0.387254	1	1	1	0	0	0
10	1	'QTVIIE'	0.310121	1	1	1	0	0	0
10	1	'EGVLYV'	0.409317	1	1	1	0	0	0
10	1	'STVIID'	0.387254	1	1	1	0	0	0
10	1	'WVFWIG'	0.229432	1	1	1	0	0	0
10	1	'KDWSFYLLYY'	0.430922	1	1	1	0	0	0
10	1	'VEALYL'	0.205095	1	1	1	0	0	0
10	1	'STVIIY'	0.387254	1	1	1	0	0	0
10	1	'SFQIYA'	0.239179	1	1	1	0	0	0
10	1	'STVIIT'	0.387254	1	1	1	0	0	0
10	1	'FLVHSS'	0.0204946	0	0	0	0	0	1
10	1	'NQFIIS'	0.266406	1	1	1	0	0	0
10	1	'TYVEYI'	0.283649	1	1	1	0	0	0
10	1	'YVEYIG'	0.283649	1	1	1	0	0	0
10	1	'STVIIM'	0.387254	1	1	1	0	0	0
10	1	'STVYIE'	0.283046	1	1	1	0	0	0
10	1	'ISFLIF'	0.402854	1	1	1	0	0	0
10	1	'ILLISFLIFL'	0.402854	1	1	1	0	0	0
10	1	'HLVYIM'	0.208316	1	1	1	0	0	0
10	1	'SNVIIE'	0.272494	1	1	1	0	0	0
10	1	'WTVIIE'	0.287158	1	1	1	0	0	0
10	1	'NYVWIV'	0.245594	1	1	1	0	0	0
10	1	'IEMIFV'	0.125307	0	0	0	0	0	1
10	1	'SGVIIE'	0.29779	1	1	1	0	0	0
10	0	'PTEKDE'	0.0612316	0	1	0	0	1	0
10	0	'NLGPVL'	0.0261034	0	1	0	0	1	0
10	0	'KKLVPFAED'	0.0891972	0	1	0	0	1	0
10	0	'EKSELPKVED'	0.040405	0	1	0	0	1	0
10	0	'TFWEIS'	0.133495	0	1	0	0	1	0
10	0	'STVIEE'	0.23828	1	0	0	1	0	0
10	0	'QTAPVPMPD'	0.0201318	0	1	0	0	1	0
10	0	'TAELIT'	0.17056	0	1	0	0	1	0
10	0	'KGENFT'	0.0721698	0	1	0	0	1	0
10	0	'STAIIE'	0.222536	1	0	0	1	0	0
10	0	'DKKEEEKSAE'	0.0109942	0	1	0	0	1	0
10	0	'YAELIV'	0.411055	1	0	0	1	0	0
10	0	'FTPTEK'	0.145554	0	1	0	0	1	0
10	0	'LAEAIG'	0.0871076	0	1	0	0	1	0
10	0	'TEKDEYACRV'	0.0612316	0	1	0	0	1	0
10	0	'VAWLKM'	0.102482	0	1	0	0	1	0
10	0	'SLVFVPSEFS'	0.12766	0	1	0	0	1	0
10	0	'NIQYQF'	0.228231	1	0	0	1	0	0
10	0	'QTNLYG'	0.070327	0	1	0	0	1	0
10	0	'GGYMLGSAMS'	0.0828712	0	1	0	0	1	0
10	0	'LAIEATPA'	0.0369641	0	1	0	0	1	0
10	0	'DAAKYSEV'	0.021931	0	1	0	0	1	0
10	0	'KECLIN'	0.195963	1	0	0	1	0	0
10	0	'FVNQHL'	0.0804603	0	1	0	0	1	0
10	0	'SGFHPS'	0.0179789	0	1	0	0	1	0
10	0	'DADLYL'	0.0275822	0	1	0	0	1	0
10	0	'RTPKIQVYSR'	0.100133	0	1	0	0	1	0
10	0	'LANATKKVGT'	0.0562571	0	1	0	0	1	0
10	0	'SHLVEA'	0.026327	0	1	0	0	1	0
10	0	'ETKEPTKEPT'	0.0140992	0	1	0	0	1	0
10	0	'PVQTEEKTEE'	0.0482156	0	1	0	0	1	0
10	0	'STVIWE'	0.244489	1	0	0	1	0	0
10	0	'WYFYIQ'	0.181996	0	1	0	0	1	0
10	0	'KTVIVE'	0.207231	1	0	0	1	0	0
10	0	'WSFYLL'	0.0881211	0	1	0	0	1	0
10	0	'EEPVKKEEKP'	0.0395914	0	1	0	0	1	0
10	0	'STGIIE'	0.252352	1	0	0	1	0	0
10	0	'ENFTETDVKM'	0.0623765	0	1	0	0	1	0
10	0	'NGKSNF'	0.0953556	0	1	0	0	1	0
10	0	'EDRYYRENMH'	0.0324044	0	1	0	0	1	0
10	0	'VKWDRD'	0.0138307	0	1	0	0	1	0
10	0	'GIFQINSRYW'	0.258488	1	0	0	1	0	0
10	0	'TPGAVNACHL'	0.102035	0	1	0	0	1	0
10	0	'LMSLFG'	0.0620211	0	1	0	0	1	0
10	0	'AINKIQ'	0.111075	0	1	0	0	1	0
10	0	'STVILE'	0.295549	1	0	0	1	0	0
10	0	'YVSGFH'	0.0810538	0	1	0	0	1	0
10	0	'VYYRPMDEYS'	0.00973269	0	1	0	0	1	0
10	0	'KEPTKVEEPV'	0.0273601	0	1	0	0	1	0
10	0	'TEAEMKA'	0.0626893	0	1	0	0	1	0
10	0	'AEMEYL'	0.0228754	0	1	0	0	1	0
10	0	'TNELYM'	0.104	0	1	0	0	1	0
10	0	'TLKNYI'	0.325475	1	0	0	1	0	0
10	0	'DAVKIS'	0.188156	1	0	0	1	0	0
10	0	'QAQNQW'	0.0820531	0	1	0	0	1	0
10	0	'STVINE'	0.280803	1	0	0	1	0	0
10	0	'ATKKVGTKPA'	0.0411317	0	1	0	0	1	0
10	0	'TKPAESDKKE'	0.0173758	0	1	0	0	1	0
10	0	'KWDRDM'	0.0138307	0	1	0	0	1	0
10	0	'DDSLFF'	0.0436886	0	1	0	0	1	0
10	0	'AEKLFD'	0.0395302	0	1	0	0	1	0
10	0	'LSQPKI'	0.110189	0	1	0	0	1	0
10	0	'KENIIF'	0.127723	0	1	0	0	1	0
10	0	'TYQIIR'	0.156701	0	1	0	0	1	0
10	0	'EYLKIA'	0.0938955	0	1	0	0	1	0
10	0	'SSNNFG'	0.156406	0	1	0	0	1	0
10	0	'AARRFF'	0.0102449	0	1	0	0	1	0
10	0	'VTQEFW'	0.0959573	0	1	0	0	1	0
10	0	'TEFTPT'	0.0528835	0	1	0	0	1	0
10	0	'LKNGER'	0.0373534	0	1	0	0	1	0
10	0	'WVENYP'	0.263393	1	0	0	1	0	0
10	0	'QVYSRHPAEN'	0.0204321	0	1	0	0	1	0
10	0	'TDVKMMERVV'	0.0623765	0	1	0	0	1	0
11	1	'VQIVYK'	0.0891868	0	0	0	0	0	1
11	1	'STVYIE'	0.261197	1	1	1	0	0	0
11	1	'YVEYIG'	0.345853	1	1	1	0	0	0
11	1	'KLLIYE'	0.302722	1	1	1	0	0	0
11	1	'NLQGYQAGFQ'	0.288715	1	1	1	0	0	0
11	1	'STVIIV'	0.389656	1	1	1	0	0	0
11	1	'YNNNLQGYQA'	0.288715	1	1	1	0	0	0
11	1	'TYVEYI'	0.345853	1	1	1	0	0	0
11	1	'DTVIIE'	0.327271	1	1	1	0	0	0
11	1	'YAELIV'	0.134293	0	0	0	0	0	1
11	1	'AQFIIS'	0.293011	1	1	1	0	0	0
11	1	'NTVIIE'	0.327271	1	1	1	0	0	0
11	1	'GEWTYD'	0.0266173	0	0	0	0	0	1
11	1	'SFLIFL'	0.319358	1	1	1	0	0	0
11	1	'HYFNIF'	0.185098	1	1	1	0	0	0
11	1	'SFFFIQ'	0.265753	1	1	1	0	0	0
11	1	'SDVIIE'	0.271032	1	1	1	0	0	0
11	1	'GGYYQNYQGY'	0.412619	1	1	1	0	0	0
11	1	'ALEEYT'	0.105212	0	0	0	0	0	1
11	1	'SMVIIE'	0.318366	1	1	1	0	0	0
11	1	'GTVIIE'	0.355146	1	1	1	0	0	0
11	1	'RQVLIF'	0.25179	1	1	1	0	0	0
11	1	'SAVIIE'	0.272333	1	1	1	0	0	0
11	1	'LTVIIE'	0.327271	1	1	1	0	0	0
11	1	'HQLIIM'	0.215994	1	1	1	0	0	0
11	1	'VQIVYK'	0.0891868	0	0	0	0	0	1
11	1	'DCVNIT'	0.263168	1	1	1	0	0	0
11	1	'VSFEIV'	0.283908	1	1	1	0	0	0
11	1	'STQIIE'	0.271352	1	1	1	0	0	0
11	1	'EYSNFS'	0.092801	0	0	0	0	0	1
11	1	'FYLLYY'	0.324511	1	1	1	0	0	0
11	1	'SSPPVILLIS'	0.248223	1	1	1	0	0	0
11	1	'FLIFLIVG'	0.32958	1	1	1	0	0	0
11	1	'STVIIT'	0.389656	1	1	1	0	0	0
11	1	'ISFLIF'	0.319358	1	1	1	0	0	0
11	1	'STVIID'	0.389656	1	1	1	0	0	0
11	1	'STFIIE'	0.333202	1	1	1	0	0	0
11	0	'SGFHPSDIEV'	0.0434527	0	1	0	0	1	0
11	0	'SSNNFG'	0.134432	0	1	0	0	1	0
11	0	'GGYMLGSAMS'	0.0628393	0	1	0	0	1	0
11	0	'GERIEKVEHS'	0.0824384	0	1	0	0	1	0
11	0	'VDLSKVTSK'	0.088601	0	1	0	0	1	0
11	0	'NGERIE'	0.0824384	0	1	0	0	1	0
11	0	'AEVLAL'	0.105863	0	1	0	0	1	0
11	0	'YYTEFT'	0.0892249	0	1	0	0	1	0
11	0	'ICSLYQ'	0.0919236	0	1	0	0	1	0
11	0	'STVIPE'	0.218761	1	0	0	1	0	0
11	0	'STVIDE'	0.218761	1	0	0	1	0	0
11	0	'VKKEEKPVQT'	0.0114216	0	1	0	0	1	0
11	0	'KSNFLN'	0.0871574	0	1	0	0	1	0
11	0	'GTDFKYKGKL'	0.114887	0	1	0	0	1	0
11	0	'RVNHVT'	0.125284	0	1	0	0	1	0
11	0	'LAIEATPA'	0.0491158	0	1	0	0	1	0
11	0	'DAAKYSEV'	0.0357609	0	1	0	0	1	0
11	0	'YTFTIS'	0.259566	1	0	0	1	0	0
11	0	'NAKAGLSQT'	0.0727426	0	1	0	0	1	0
11	0	'DDSLFF'	0.0513033	0	1	0	0	1	0
11	0	'LMSLFG'	0.106359	0	1	0	0	1	0
11	0	'QAQNQW'	0.0623796	0	1	0	0	1	0
11	0	'CNDGKTPGAV'	0.0264271	0	1	0	0	1	0
11	0	'EDRYYRENMH'	0.0464001	0	1	0	0	1	0
11	0	'WSFYLL'	0.167052	0	1	0	0	1	0
11	0	'LSFSKD'	0.126573	0	1	0	0	1	0
11	0	'SPVIIE'	0.263551	1	0	0	1	0	0
11	0	'TEFTPT'	0.045875	0	1	0	0	1	0
11	0	'TPGAVNACHL'	0.0928689	0	1	0	0	1	0
11	0	'PVQTEEKTEE'	0.0662721	0	1	0	0	1	0
11	0	'LEVLLGSG'	0.147963	0	1	0	0	1	0
11	0	'KENIIF'	0.117736	0	1	0	0	1	0
11	0	'IEKVEH'	0.0608123	0	1	0	0	1	0
11	0	'KTVIVE'	0.195558	1	0	0	1	0	0
11	0	'STVIVE'	0.26038	1	0	0	1	0	0
11	0	'YNPQGGYQQY'	0.141517	0	1	0	0	1	0
11	0	'KAILFL'	0.042088	0	1	0	0	1	0
11	0	'TNELYM'	0.0894156	0	1	0	0	1	0
11	0	'SHLVEA'	0.0461839	0	1	0	0	1	0
11	0	'NHVTLSQPKI'	0.166009	0	1	0	0	1	0
11	0	'AAELRN'	0.0054586	0	1	0	0	1	0
11	0	'VRDPQGIRAW'	0.0688678	0	1	0	0	1	0
11	0	'STYIIE'	0.233779	1	0	0	1	0	0
11	0	'FSKDWS'	0.0311829	0	1	0	0	1	0
11	0	'NSRYWCNDGK'	0.0311829	0	1	0	0	1	0
11	0	'GIFQINSRYW'	0.241395	1	0	0	1	0	0
11	0	'TYSFYC'	0.197909	1	0	0	1	0	0
11	0	'RLVFID'	0.136794	0	1	0	0	1	0
11	0	'STVIEE'	0.257504	1	0	0	1	0	0
11	0	'RETWFF'	0.103525	0	1	0	0	1	0
11	0	'PKIQVY'	0.0877342	0	1	0	0	1	0
11	0	'FYTPKT'	0.0489973	0	1	0	0	1	0
11	0	'KVEHSD'	0.0405328	0	1	0	0	1	0
11	0	'EECLFL'	0.0420316	0	1	0	0	1	0
11	0	'KTVIYE'	0.297347	1	0	0	1	0	0
11	0	'STVITE'	0.235272	1	0	0	1	0	0
11	0	'AAAGAVVGGL'	0.103923	0	1	0	0	1	0
11	0	'MPEEELL'	0.0224038	0	1	0	0	1	0
11	0	'ERGFFY'	0.0474254	0	1	0	0	1	0
11	0	'CLAKWESGYN'	0.109792	0	1	0	0	1	0
11	0	'HQKLVFFAE'	0.147089	0	1	0	0	1	0
11	0	'DKKEEEKSAE'	0.00435317	0	1	0	0	1	0
11	0	'DILTYT'	0.225388	1	0	0	1	0	0
11	0	'ATKHKIP'	0.0208354	0	1	0	0	1	0
11	0	'STVMIE'	0.229743	1	0	0	1	0	0
11	0	'SEFSVPSGEK'	0.115209	0	1	0	0	1	0
11	0	'MVGKVTVN'	0.114539	0	1	0	0	1	0
11	0	'KKLPFFAED'	0.0686263	0	1	0	0	1	0
11	0	'EKNLYL'	0.0644753	0	1	0	0	1	0
11	0	'QPKIVK'	0.0728414	0	1	0	0	1	0
11	0	'YVSGFH'	0.083156	0	1	0	0	1	0
11	0	'EYLKIA'	0.0678927	0	1	0	0	1	0
11	0	'FLKYFT'	0.299928	1	0	0	1	0	0
12	1	'FLVHSS'	0.0353208	0	0	0	0	0	1
12	1	'YNNNLQGYQA'	0.365	1	1	1	0	0	0
12	1	'IFDFIQ'	0.2036	1	1	1	0	0	0
12	1	'LVEALY'	0.0334218	0	0	0	0	0	1
12	1	'STVIIY'	0.461313	1	1	1	0	0	0
12	1	'YQNYQGYSGY'	0.47514	1	1	1	0	0	0
12	1	'QLENYC'	0.11186	0	0	0	0	0	1
12	1	'GTVLFM'	0.20013	1	1	1	0	0	0
12	1	'LLYYTE'	0.0829756	0	0	0	0	0	1
12	1	'SQVIIE'	0.381898	1	1	1	0	0	0
12	1	'GGYYQNYQGY'	0.47514	1	1	1	0	0	0
12	1	'VQIVYK'	0.23594	1	1	1	0	0	0
12	1	'STVIYE'	0.29454	1	1	1	0	0	0
12	1	'YYQNYQ'	0.47514	1	1	1	0	0	0
12	1	'ITVIIE'	0.372509	1	1	1	0	0	0
12	1	'STVIIA'	0.461313	1	1	1	0	0	0
12	1	'DLSFSKDWSF'	0.165998	0	0	0	0	0	1
12	1	'GEWTYD'	0.00969117	0	0	0	0	0	1
12	1	'SYVIIE'	0.330236	1	1	1	0	0	0
12	1	'SGVIIE'	0.309307	1	1	1	0	0	0
12	1	'GTFFIN'	0.219326	1	1	1	0	0	0
12	1	'STLIIE'	0.353254	1	1	1	0	0	0
12	1	'STVIIN'	0.461313	1	1	1	0	0	0
12	1	'SVVIIE'	0.599013	1	1	1	0	0	0
12	1	'AGVNYF'	0.349224	1	1	1	0	0	0
12	1	'HLVYIM'	0.286026	1	1	1	0	0	0
12	1	'STNIIE'	0.282898	1	1	1	0	0	0
12	1	'ALEEYT'	0.0740341	0	0	0	0	0	1
12	1	'GNNQQNYQQY'	0.262296	1	1	1	0	0	0
12	1	'GTFNII'	0.272034	1	1	1	0	0	0
12	1	'NFGAIL'	0.111401	0	0	0	0	0	1
12	1	'RQVLIF'	0.245494	1	1	1	0	0	0
12	1	'STVFIE'	0.318172	1	1	1	0	0	0
12	1	'STVNIE'	0.332172	1	1	1	0	0	0
12	1	'SNVIIE'	0.306782	1	1	1	0	0	0
12	1	'STVIIW'	0.461313	1	1	1	0	0	0
12	1	'LAVLFL'	0.125115	0	0	0	0	0	1
12	0	'ETWFFG'	0.0569406	0	1	0	0	1	0
12	0	'ESGYNTRATN'	0.0832336	0	1	0	0	1	0
12	0	'KSNFLN'	0.192266	1	0	0	1	0	0
12	0	'ECFFFE'	0.0654377	0	1	0	0	1	0
12	0	'TTTKGENFTE'	0.0610183	0	1	0	0	1	0
12	0	'KKGHHEAE'	0.00261029	0	1	0	0	1	0
12	0	'KTVIVE'	0.206455	1	0	0	1	0	0
12	0	'GSAMSRPIIH'	0.137122	0	1	0	0	1	0
12	0	'GMFNIQ'	0.181539	0	1	0	0	1	0
12	0	'IEKVEH'	0.0337866	0	1	0	0	1	0
12	0	'HSQWNKPSKP'	0.0329464	0	1	0	0	1	0
12	0	'STGIIE'	0.253432	1	0	0	1	0	0
12	0	'YQRGSSMVLF'	0.63183	1	0	0	1	0	0
12	0	'VKKEEKPVQT'	0.0240879	0	1	0	0	1	0
12	0	'DVRQYVQGCG'	0.183906	0	1	0	0	1	0
12	0	'QAQNQW'	0.0467099	0	1	0	0	1	0
12	0	'LNCYVSGFHP'	0.120252	0	1	0	0	1	0
12	0	'HIFIIM'	0.316534	1	0	0	1	0	0
12	0	'ADAVACAKRV'	0.145663	0	1	0	0	1	0
12	0	'DKKEEEKSAE'	0.00712471	0	1	0	0	1	0
12	0	'TEEKTEEKSE'	0.0131676	0	1	0	0	1	0
12	0	'FFYTPK'	0.0387549	0	1	0	0	1	0
12	0	'WSFYLL'	0.3034	1	0	0	1	0	0
12	0	'STVGIE'	0.280947	1	0	0	1	0	0
12	0	'STDIIE'	0.253432	1	0	0	1	0	0
12	0	'EKSELPKVED'	0.043897	0	1	0	0	1	0
12	0	'NACHLSCSAL'	0.0358545	0	1	0	0	1	0
12	0	'SGFHPS'	0.0587781	0	1	0	0	1	0
12	0	'KTLKLVSSSG'	0.0545069	0	1	0	0	1	0
12	0	'AAAGAVVGGL'	0.0952414	0	1	0	0	1	0
12	0	'WYFYIQ'	0.261614	1	0	0	1	0	0
12	0	'TAELIT'	0.135903	0	1	0	0	1	0
12	0	'QHTVTTTTKG'	0.11055	0	1	0	0	1	0
12	0	'TFWEIS'	0.139558	0	1	0	0	1	0
12	0	'SGFHPSDIEV'	0.0587781	0	1	0	0	1	0
12	0	'SDIEVDLLKN'	0.0487837	0	1	0	0	1	0
12	0	'RVNHVT'	0.0629777	0	1	0	0	1	0
12	0	'SRHPAE'	0.0057426	0	1	0	0	1	0
12	0	'LSQPKI'	0.112979	0	1	0	0	1	0
12	0	'STVPIE'	0.279364	1	0	0	1	0	0
12	0	'KEPTKVEEPV'	0.021949	0	1	0	0	1	0
12	0	'TYSFYC'	0.198165	1	0	0	1	0	0
12	0	'KVGTKPAESD'	0.0192118	0	1	0	0	1	0
12	0	'VAWRNRCQNR'	0.0539409	0	1	0	0	1	0
12	0	'KPKKTLKLVS'	0.0607661	0	1	0	0	1	0
12	0	'EEEKSAETKE'	0.0852664	0	1	0	0	1	0
12	0	'GGYMLGSAMS'	0.272067	1	0	0	1	0	0
12	0	'KNNAGFPHNV'	0.0438515	0	1	0	0	1	0
12	0	'EIPAGV'	0.0593075	0	1	0	0	1	0
12	0	'RSTDYGIFQI'	0.128086	0	1	0	0	1	0
12	0	'KPSKPKTNMK'	0.0240879	0	1	0	0	1	0
12	0	'ILENIS'	0.0931845	0	1	0	0	1	0
12	0	'NSRYWCNDGK'	0.0234376	0	1	0	0	1	0
12	0	'TRATNYNAGD'	0.120525	0	1	0	0	1	0
12	0	'KLLEIA'	0.160436	0	1	0	0	1	0
12	0	'QTNLYG'	0.0685905	0	1	0	0	1	0
12	0	'DDSLFF'	0.0451083	0	1	0	0	1	0
12	0	'QQQYNPQGGY'	0.100472	0	1	0	0	1	0
12	0	'LQDNIADAVA'	0.114775	0	1	0	0	1	0
12	0	'STVIPE'	0.227271	1	0	0	1	0	0
12	0	'YRGISLANWM'	0.274789	1	0	0	1	0	0
12	0	'TEAEMKA'	0.0278688	0	1	0	0	1	0
12	0	'YQLENY'	0.463834	1	0	0	1	0	0
12	0	'TKPAESDKKE'	0.0144011	0	1	0	0	1	0
12	0	'FTPTEK'	0.155895	0	1	0	0	1	0
12	0	'RTPKIQ'	0.0641989	0	1	0	0	1	0
12	0	'DAVKIS'	0.293042	1	0	0	1	0	0
12	0	'GFFYTP'	0.101788	0	1	0	0	1	0
12	0	'VYYRPMDEYS'	0.0312694	0	1	0	0	1	0
12	0	'ATKHKIP'	0.0268673	0	1	0	0	1	0
12	0	'ICSLYQ'	0.121363	0	1	0	0	1	0
12	0	'KTVIIT'	0.348265	1	0	0	1	0	0
12	0	'FMFFII'	0.225577	1	0	0	1	0	0
13	1	'STVIIQ'	0.557647	1	1	1	0	0	0
13	1	'YYQNYQ'	0.578161	1	1	1	0	0	0
13	1	'STVIFE'	0.434432	1	1	1	0	0	0
13	1	'GTYSFYT'	0.159406	0	0	0	0	0	1
13	1	'GVNYFL'	0.27671	1	1	1	0	0	0
13	1	'GTFNII'	0.344994	1	1	1	0	0	0
13	1	'STVIIM'	0.557647	1	1	1	0	0	0
13	1	'LYQLEN'	0.112855	0	0	0	0	0	1
13	1	'HGWLIM'	0.112943	0	0	0	0	0	1
13	1	'SMVLFS'	0.434974	1	1	1	0	0	0
13	1	'SFQIYA'	0.23878	1	1	1	0	0	0
13	1	'AQFIIS'	0.231152	1	1	1	0	0	0
13	1	'AGVNYF'	0.27671	1	1	1	0	0	0
13	1	'STVWIE'	0.461228	1	1	1	0	0	0
13	1	'STVIIY'	0.557647	1	1	1	0	0	0
13	1	'KIVKWD'	0.054331	0	0	0	0	0	1
13	1	'SSPPVILLIS'	0.326944	1	1	1	0	0	0
13	1	'QLENYC'	0.207902	1	1	1	0	0	0
13	1	'SFFFIQ'	0.227637	1	1	1	0	0	0
13	1	'STLIIE'	0.365501	1	1	1	0	0	0
13	1	'SQFYIT'	0.271166	1	1	1	0	0	0
13	1	'NDFQKQQKQA'	0.176814	0	0	0	0	0	1
13	1	'KKLVFFAED'	0.114896	0	0	0	0	0	1
13	1	'STVYIE'	0.429528	1	1	1	0	0	0
13	1	'DTVIIE'	0.425994	1	1	1	0	0	0
13	1	'YNNNLQGYQA'	0.384579	1	1	1	0	0	0
13	1	'DCVNIT'	0.367324	1	1	1	0	0	0
13	1	'HFVWIA'	0.296317	1	1	1	0	0	0
13	1	'KDWSFY'	0.012254	0	0	0	0	0	1
13	1	'KKLVFFPED'	0.114896	0	0	0	0	0	1
13	1	'MIENIQ'	0.123141	0	0	0	0	0	1
13	1	'SFLIFL'	0.443134	1	1	1	0	0	0
13	1	'SFVIIE'	0.488937	1	1	1	0	0	0
13	1	'VQIVYK'	0.252316	1	1	1	0	0	0
13	1	'YTVIIE'	0.471335	1	1	1	0	0	0
13	1	'YSGYQQGGYQ'	0.246488	1	1	1	0	0	0
13	1	'STVIIE'	0.557647	1	1	1	0	0	0
13	0	'NHVTLSQPKI'	0.203465	1	0	0	1	0	0
13	0	'RTPKIQVYSR'	0.111531	0	1	0	0	1	0
13	0	'TEFTPT'	0.0212834	0	1	0	0	1	0
13	0	'YLEIII'	0.272833	1	0	0	1	0	0
13	0	'HPAENG'	0.00121856	0	1	0	0	1	0
13	0	'LNCYVSGFHP'	0.172046	0	1	0	0	1	0
13	0	'NYNTYR'	0.147256	0	1	0	0	1	0
13	0	'AGYQQQYNPQ'	0.195682	1	0	0	1	0	0
13	0	'AAAGAVVGGL'	0.123443	0	1	0	0	1	0
13	0	'PVQTEEKTEE'	0.0461517	0	1	0	0	1	0
13	0	'SLVFVPSEFS'	0.141721	0	1	0	0	1	0
13	0	'TQYERESQAY'	0.0201982	0	1	0	0	1	0
13	0	'ICSLYQ'	0.0753196	0	1	0	0	1	0
13	0	'MERVVEQMCI'	0.0718909	0	1	0	0	1	0
13	0	'VKWDRD'	0.016558	0	1	0	0	1	0
13	0	'STVIIP'	0.557647	1	0	0	1	0	0
13	0	'GLSAPVD'	0.0206023	0	1	0	0	1	0
13	0	'LAEAIG'	0.149742	0	1	0	0	1	0
13	0	'FTPTEK'	0.184958	0	1	0	0	1	0
13	0	'EVDLLK'	0.0404249	0	1	0	0	1	0
13	0	'GERIEKVEHS'	0.070783	0	1	0	0	1	0
13	0	'DDSLFF'	0.0578204	0	1	0	0	1	0
13	0	'STVIAE'	0.291368	1	0	0	1	0	0
13	0	'ELPKVEDLKI'	0.0700177	0	1	0	0	1	0
13	0	'LANATKKVGT'	0.166321	0	1	0	0	1	0
13	0	'FFYTPK'	0.011577	0	1	0	0	1	0
13	0	'DAAKYSEV'	0.016558	0	1	0	0	1	0
13	0	'SGFHPSDIEV'	0.0415693	0	1	0	0	1	0
13	0	'YQRGSSMVLF'	0.434974	1	0	0	1	0	0
13	0	'NIVLIM'	0.332526	1	0	0	1	0	0
13	0	'YRGISLANWM'	0.488117	1	0	0	1	0	0
13	0	'KPSKPKTNMK'	0.0210772	0	1	0	0	1	0
13	0	'NIQYQF'	0.167496	0	1	0	0	1	0
13	0	'STVILE'	0.338112	1	0	0	1	0	0
13	0	'STVINE'	0.314183	1	0	0	1	0	0
13	0	'RLVFID'	0.235744	1	0	0	1	0	0
13	0	'SHLVEA'	0.0745024	0	1	0	0	1	0
13	0	'QTAPVPMPD'	0.0228233	0	1	0	0	1	0
13	0	'YTFTIS'	0.346598	1	0	0	1	0	0
13	0	'SGDGSL'	0.0152328	0	1	0	0	1	0
13	0	'FYTPKT'	0.00850783	0	1	0	0	1	0
13	0	'STVIVE'	0.352867	1	0	0	1	0	0
13	0	'RVAFFE'	0.0879303	0	1	0	0	1	0
13	0	'KWDRDM'	0.016558	0	1	0	0	1	0
13	0	'FHPSDI'	0.0415693	0	1	0	0	1	0
13	0	'DDSLFF'	0.0578204	0	1	0	0	1	0
13	0	'PGGGKVYKPV'	0.109256	0	1	0	0	1	0
13	0	'KEPTKVEEPV'	0.035174	0	1	0	0	1	0
13	0	'STMIIE'	0.307391	1	0	0	1	0	0
13	0	'GIKLANATKK'	0.166321	0	1	0	0	1	0
13	0	'HLVEAL'	0.193096	1	0	0	1	0	0
13	0	'DAVKIS'	0.176219	0	1	0	0	1	0
13	0	'EIPAGV'	0.0449387	0	1	0	0	1	0
13	0	'STVPIE'	0.33652	1	0	0	1	0	0
13	0	'TKPAESDKKE'	0.0160342	0	1	0	0	1	0
13	0	'EALYLV'	0.135141	0	1	0	0	1	0
13	0	'KTVIIT'	0.401123	1	0	0	1	0	0
13	0	'YNAGDRSTDY'	0.0621382	0	1	0	0	1	0
13	0	'TLKNYI'	0.283462	1	0	0	1	0	0
13	0	'LIAGFN'	0.0691464	0	1	0	0	1	0
13	0	'TYSFYC'	0.138083	0	1	0	0	1	0
13	0	'DLLKNGERIE'	0.0844893	0	1	0	0	1	0
13	0	'YVSGFH'	0.172046	0	1	0	0	1	0
13	0	'QKLVFFA'	0.114896	0	1	0	0	1	0
13	0	'AAELRN'	0.0146527	0	1	0	0	1	0
13	0	'AENGKS'	0.0279934	0	1	0	0	1	0
13	0	'QQQYNPQGGY'	0.133228	0	1	0	0	1	0
13	0	'RLVFID'	0.235744	1	0	0	1	0	0
13	0	'WVENYP'	0.13987	0	1	0	0	1	0
13	0	'KKLVPFAED'	0.10462	0	1	0	0	1	0
13	0	'FLKYFT'	0.186102	1	0	0	1	0	0
13	0	'EEEKSAETKE'	0.0931919	0	1	0	0	1	0
13	0	'STVIEE'	0.319943	1	0	0	1	0	0
14	1	'FLIFLIVG'	0.581312	1	1	1	0	0	0
14	1	'SDVIIE'	0.294946	1	1	1	0	0	0
14	1	'NHVTLS'	0.0279265	0	0	0	0	0	1
14	1	'KVQIIN'	0.342722	1	1	1	0	0	0
14	1	'VTVIIE'	0.426843	1	1	1	0	0	0
14	1	'GTVIIE'	0.426843	1	1	1	0	0	0
14	1	'SVVIIE'	0.530258	1	1	1	0	0	0
14	1	'SLVIIE'	0.322411	1	1	1	0	0	0
14	1	'FLVHSS'	0.029446	0	0	0	0	0	1
14	1	'YSGYQQGGYQ'	0.268378	1	1	1	0	0	0
14	1	'STVTIE'	0.255327	1	1	1	0	0	0
14	1	'YLLYYTEFTP'	0.704229	1	1	1	0	0	0
14	1	'KIVKWD'	0.020071	0	0	0	0	0	1
14	1	'ISFLIF'	0.492652	1	1	1	0	0	0
14	1	'SSPPVILLIS'	0.26765	1	1	1	0	0	0
14	1	'KKLVFFPED'	0.0831282	0	0	0	0	0	1
14	1	'SMVLFSSPPV'	0.34422	1	1	1	0	0	0
14	1	'GTFFIN'	0.22469	1	1	1	0	0	0
14	1	'YNNNLQGYQA'	0.378694	1	1	1	0	0	0
14	1	'RQVLIF'	0.32099	1	1	1	0	0	0
14	1	'LTVIIE'	0.426843	1	1	1	0	0	0
14	1	'NDFQKQQKQA'	0.203201	1	1	1	0	0	0
14	1	'GETYVVTL'	0.162474	0	0	0	0	0	1
14	1	'LLYYTE'	0.30848	1	1	1	0	0	0
14	1	'STVIIY'	0.42031	1	1	1	0	0	0
14	1	'STNIIE'	0.283093	1	1	1	0	0	0
14	1	'VHDCVNITIK'	0.308272	1	1	1	0	0	0
14	1	'SGVIIE'	0.459456	1	1	1	0	0	0
14	1	'STVYIE'	0.315715	1	1	1	0	0	0
14	1	'SNVIIE'	0.294946	1	1	1	0	0	0
14	1	'YQQGGYQQYN'	0.224584	1	1	1	0	0	0
14	1	'VQIVYK'	0.199764	1	1	1	0	0	0
14	1	'HGWLIM'	0.130377	0	0	0	0	0	1
14	1	'WTVIIE'	0.426843	1	1	1	0	0	0
14	1	'HFVWIA'	0.418665	1	1	1	0	0	0
14	1	'WIVIFF'	0.217863	1	1	1	0	0	0
14	1	'NTVIIE'	0.426843	1	1	1	0	0	0
14	0	'HIFIIM'	0.423986	1	0	0	1	0	0
14	0	'KTVIVE'	0.229372	1	0	0	1	0	0
14	0	'STTIIE'	0.273043	1	0	0	1	0	0
14	0	'TYQIIR'	0.164714	0	1	0	0	1	0
14	0	'SGDGSL'	0.01494	0	1	0	0	1	0
14	0	'SDIEVDLLKN'	0.0521603	0	1	0	0	1	0
14	0	'FLKYFT'	0.307278	1	0	0	1	0	0
14	0	'VTLSQP'	0.0133178	0	1	0	0	1	0
14	0	'PKIKAFLA'	0.046316	0	1	0	0	1	0
14	0	'STVMIE'	0.268734	1	0	0	1	0	0
14	0	'HMAGAAAAGA'	0.0148235	0	1	0	0	1	0
14	0	'GFFYTP'	0.174997	0	1	0	0	1	0
14	0	'YASEIE'	0.112552	0	1	0	0	1	0
14	0	'GLSAPVD'	0.0218638	0	1	0	0	1	0
14	0	'STVIGE'	0.251489	1	0	0	1	0	0
14	0	'STVIQE'	0.246023	1	0	0	1	0	0
14	0	'NHVTLSQPKI'	0.0946314	0	1	0	0	1	0
14	0	'DIEVDL'	0.0521603	0	1	0	0	1	0
14	0	'TPGAVNACHL'	0.0939111	0	1	0	0	1	0
14	0	'DDSLFF'	0.0670234	0	1	0	0	1	0
14	0	'HQKLVFFAE'	0.0934014	0	1	0	0	1	0
14	0	'NACHLSCSAL'	0.042353	0	1	0	0	1	0
14	0	'RVNHVT'	0.124595	0	1	0	0	1	0
14	0	'RGFFYT'	0.174997	0	1	0	0	1	0
14	0	'SGFHPS'	0.0150102	0	1	0	0	1	0
14	0	'PTVIIE'	0.426843	1	0	0	1	0	0
14	0	'LIAGFN'	0.0783605	0	1	0	0	1	0
14	0	'QTNLYG'	0.170321	0	1	0	0	1	0
14	0	'DKKEEEKSAE'	0.00766979	0	1	0	0	1	0
14	0	'ETYVVT'	0.0466584	0	1	0	0	1	0
14	0	'NYNTYR'	0.169726	0	1	0	0	1	0
14	0	'AESDKKEEEK'	0.0125786	0	1	0	0	1	0
14	0	'TFWEIS'	0.194786	1	0	0	1	0	0
14	0	'EEPVKKEEKP'	0.03747	0	1	0	0	1	0
14	0	'YQRGSSMVLF'	0.34422	1	0	0	1	0	0
14	0	'EVDLLK'	0.0269509	0	1	0	0	1	0
14	0	'EKDEYA'	0.0500716	0	1	0	0	1	0
14	0	'ELPKVEDLKI'	0.0460293	0	1	0	0	1	0
14	0	'KSAETKEPTK'	0.156359	0	1	0	0	1	0
14	0	'DDSLFF'	0.0670234	0	1	0	0	1	0
14	0	'STVITE'	0.258062	1	0	0	1	0	0
14	0	'SWVIIE'	0.285293	1	0	0	1	0	0
14	0	'STVPIE'	0.249938	1	0	0	1	0	0
14	0	'CNDGKTPGAV'	0.0191935	0	1	0	0	1	0
14	0	'STVIWE'	0.259539	1	0	0	1	0	0
14	0	'NLGPVL'	0.0313784	0	1	0	0	1	0
14	0	'GERIEKVEHS'	0.0616055	0	1	0	0	1	0
14	0	'FGELFE'	0.0778098	0	1	0	0	1	0
14	0	'TDVKMMERVV'	0.0264562	0	1	0	0	1	0
14	0	'STVIDE'	0.240678	1	0	0	1	0	0
14	0	'YQQYNPQGGY'	0.224584	1	0	0	1	0	0
14	0	'KTVLIE'	0.414249	1	0	0	1	0	0
14	0	'KWDRDM'	0.0118714	0	1	0	0	1	0
14	0	'PTEKDE'	0.0727904	0	1	0	0	1	0
14	0	'TEFTPT'	0.0465405	0	1	0	0	1	0
14	0	'MYWIIF'	0.185251	1	0	0	1	0	0
14	0	'TKVEEPVKKE'	0.03747	0	1	0	0	1	0
14	0	'KENIIF'	0.146236	0	1	0	0	1	0
14	0	'VAWLKM'	0.0286215	0	1	0	0	1	0
14	0	'GGKDWWKVGG'	0.132323	0	1	0	0	1	0
14	0	'HSQWNKPSKP'	0.0349257	0	1	0	0	1	0
14	0	'STAIIE'	0.244403	1	0	0	1	0	0
14	0	'VDLSKVTSK'	0.0625698	0	1	0	0	1	0
14	0	'IQRTPK'	0.0552671	0	1	0	0	1	0
14	0	'TNELYM'	0.102006	0	1	0	0	1	0
14	0	'QTAPVPMPD'	0.00972859	0	1	0	0	1	0
14	0	'LMSLFG'	0.110934	0	1	0	0	1	0
14	0	'DILTYT'	0.27035	1	0	0	1	0	0
14	0	'EEEKSAETKE'	0.156359	0	1	0	0	1	0
14	0	'LKNGER'	0.0395073	0	1	0	0	1	0
14	0	'PSKARIIRY'	0.0968638	0	1	0	0	1	0
14	0	'STVGIE'	0.262148	1	0	0	1	0	0
14	0	'EPTKEPTKVE'	0.0174932	0	1	0	0	1	0
15	1	'VILLIS'	0.162155	0	0	0	0	0	1
15	1	'LYQLEN'	0.0529497	0	0	0	0	0	1
15	1	'SDVIIE'	0.267109	1	1	1	0	0	0
15	1	'YAELIV'	0.146243	0	0	0	0	0	1
15	1	'SSPPVILLIS'	0.162155	0	0	0	0	0	1
15	1	'YTVIIE'	0.332441	1	1	1	0	0	0
15	1	'WIVIFF'	0.204206	1	1	1	0	0	0
15	1	'YSQNGNQQQG'	0.108979	0	0	0	0	0	1
15	1	'KKLVFFAED'	0.0579342	0	0	0	0	0	1
15	1	'TTVIIE'	0.332441	1	1	1	0	0	0
15	1	'STVIIA'	0.379442	1	1	1	0	0	0
15	1	'STLIIE'	0.330874	1	1	1	0	0	0
15	1	'SFQIYA'	0.281985	1	1	1	0	0	0
15	1	'STVFIE'	0.272876	1	1	1	0	0	0
15	1	'GETYVVTL'	0.0656959	0	0	0	0	0	1
15	1	'YNNNLQGYQA'	0.63257	1	1	1	0	0	0
15	1	'SMVLFS'	0.204771	1	1	1	0	0	0
15	1	'STVIIQ'	0.379442	1	1	1	0	0	0
15	1	'MLVLFV'	0.129668	0	0	0	0	0	1
15	1	'STVIIT'	0.379442	1	1	1	0	0	0
15	1	'SMVIIE'	0.285035	1	1	1	0	0	0
15	1	'ISFLIF'	0.621175	1	1	1	0	0	0
15	1	'STVLIE'	0.279936	1	1	1	0	0	0
15	1	'KDWSFY'	0.0100341	0	0	0	0	0	1
15	1	'TEFTPTEKDE'	0.0276991	0	0	0	0	0	1
15	1	'RCELARTLKR'	0.0488146	0	0	0	0	0	1
15	1	'GNNQQNYQQY'	0.354482	1	1	1	0	0	0
15	1	'EGVLYV'	0.313347	1	1	1	0	0	0
15	1	'FYLLYY'	0.169391	0	0	0	0	0	1
15	1	'VTSTFS'	0.154471	0	0	0	0	0	1
15	1	'WTVIIE'	0.332441	1	1	1	0	0	0
15	1	'STVNIE'	0.287349	1	1	1	0	0	0
15	1	'TYVEYI'	0.370983	1	1	1	0	0	0
15	1	'KDWSFYLLYY'	0.169391	0	0	0	0	0	1
15	1	'SYVIIE'	0.272223	1	1	1	0	0	0
15	1	'VTVIIE'	0.391979	1	1	1	0	0	0
15	1	'GGYYQNYQGY'	0.537448	1	1	1	0	0	0
15	0	'EKSELPKVED'	0.0308653	0	1	0	0	1	0
15	0	'LEVLLGSG'	0.152105	0	1	0	0	1	0
15	0	'TKPAESDKKE'	0.0142139	0	1	0	0	1	0
15	0	'STGIIE'	0.254156	1	0	0	1	0	0
15	0	'EDRYYRENMH'	0.0310703	0	1	0	0	1	0
15	0	'ELLNAPGETY'	0.0635118	0	1	0	0	1	0
15	0	'EHSDLS'	0.0415439	0	1	0	0	1	0
15	0	'LNCYVSGFHP'	0.172075	0	1	0	0	1	0
15	0	'LSQPKI'	0.121789	0	1	0	0	1	0
15	0	'HLVEAL'	0.115665	0	1	0	0	1	0
15	0	'QVYSRHPAEN'	0.0291674	0	1	0	0	1	0
15	0	'HKALFW'	0.10773	0	1	0	0	1	0
15	0	'TAWYAE'	0.105901	0	1	0	0	1	0
15	0	'KAILFL'	0.0252871	0	1	0	0	1	0
15	0	'RENMHRYPNQ'	0.023776	0	1	0	0	1	0
15	0	'KTVIIE'	0.332441	1	0	0	1	0	0
15	0	'LKNGER'	0.0258682	0	1	0	0	1	0
15	0	'DILTYT'	0.177991	0	1	0	0	1	0
15	0	'PKIQVY'	0.0719933	0	1	0	0	1	0
15	0	'HAFLII'	0.464314	1	0	0	1	0	0
15	0	'YNPQGGYQQQ'	0.180794	0	1	0	0	1	0
15	0	'NGERIE'	0.0879336	0	1	0	0	1	0
15	0	'FGSDYEDRYY'	0.0606887	0	1	0	0	1	0
15	0	'ICSLYQ'	0.122611	0	1	0	0	1	0
15	0	'MERVVEQMCI'	0.0771274	0	1	0	0	1	0
15	0	'VRDPQGIRAW'	0.110815	0	1	0	0	1	0
15	0	'PVQTEEKTEE'	0.0491519	0	1	0	0	1	0
15	0	'KTVLIE'	0.279936	1	0	0	1	0	0
15	0	'LAEAIG'	0.122477	0	1	0	0	1	0
15	0	'YQQYNPQGGY'	0.185788	1	0	0	1	0	0
15	0	'STIIIE'	0.291118	1	0	0	1	0	0
15	0	'FSKDWS'	0.0126918	0	1	0	0	1	0
15	0	'KMFFIQ'	0.178779	0	1	0	0	1	0
15	0	'STVDIE'	0.224263	1	0	0	1	0	0
15	0	'NACHLSCSAL'	0.0424687	0	1	0	0	1	0
15	0	'TFWEIS'	0.226893	1	0	0	1	0	0
15	0	'KLVSSSGIKL'	0.0984134	0	1	0	0	1	0
15	0	'YLEIII'	0.227173	1	0	0	1	0	0
15	0	'RTPKIQ'	0.0553606	0	1	0	0	1	0
15	0	'TTTKGENFTE'	0.099708	0	1	0	0	1	0
15	0	'ETKEPTKEPT'	0.015209	0	1	0	0	1	0
15	0	'SPVIIE'	0.259652	1	0	0	1	0	0
15	0	'MVGKVTVN'	0.0571428	0	1	0	0	1	0
15	0	'SGFHPSDIEV'	0.0516708	0	1	0	0	1	0
15	0	'VAWLKM'	0.073011	0	1	0	0	1	0
15	0	'STVIIP'	0.379442	1	0	0	1	0	0
15	0	'VTLDTKGTY'	0.0295916	0	1	0	0	1	0
15	0	'RVAFFE'	0.0981973	0	1	0	0	1	0
15	0	'SDLSFS'	0.0964104	0	1	0	0	1	0
15	0	'ELKPLAQSHA'	0.0550119	0	1	0	0	1	0
15	0	'SDIEVDLLKN'	0.038999	0	1	0	0	1	0
15	0	'IEKVEH'	0.0364187	0	1	0	0	1	0
15	0	'STVIQE'	0.19505	1	0	0	1	0	0
15	0	'FMFFII'	0.256155	1	0	0	1	0	0
15	0	'CAKRVVRDPQ'	0.0357521	0	1	0	0	1	0
15	0	'YRGISLANWM'	0.370032	1	0	0	1	0	0
15	0	'GGKDWWKVGG'	0.0273154	0	1	0	0	1	0
15	0	'ILENIS'	0.150483	0	1	0	0	1	0
15	0	'YNPQGGYQQY'	0.180794	0	1	0	0	1	0
15	0	'KSHPET'	0.0177079	0	1	0	0	1	0
15	0	'AEKLFD'	0.0250627	0	1	0	0	1	0
15	0	'TEAEMKA'	0.0556357	0	1	0	0	1	0
15	0	'LSFSKD'	0.33516	1	0	0	1	0	0
15	0	'SLVFVPSEFS'	0.102013	0	1	0	0	1	0
15	0	'NITIKQHTVT'	0.128126	0	1	0	0	1	0
15	0	'TQYERESQAY'	0.0308824	0	1	0	0	1	0
15	0	'KSAETKEPTK'	0.051102	0	1	0	0	1	0
15	0	'KVEHSDLSFS'	0.0964104	0	1	0	0	1	0
15	0	'STAIIE'	0.232022	1	0	0	1	0	0
15	0	'KLLEIA'	0.193815	1	0	0	1	0	0
15	0	'STPIIE'	0.224565	1	0	0	1	0	0
15	0	'KKLPFFAED'	0.0302644	0	1	0	0	1	0
15	0	'HPAENG'	0.00208075	0	1	0	0	1	0
16	1	'DTVIIE'	0.426515	1	1	1	0	0	0
16	1	'FESNFN'	0.027586	0	0	0	0	0	1
16	1	'GTYSFYT'	0.117953	0	0	0	0	0	1
16	1	'KKLVFFAED'	0.137509	0	0	0	0	0	1
16	1	'ITVIIE'	0.434941	1	1	1	0	0	0
16	1	'LLYYTE'	0.127937	0	0	0	0	0	1
16	1	'ISFLIF'	0.524465	1	1	1	0	0	0
16	1	'VSFEIV'	0.306976	1	1	1	0	0	0
16	1	'STVIID'	0.538243	1	1	1	0	0	0
16	1	'STVIIM'	0.538243	1	1	1	0	0	0
16	1	'NFNYNNNLQG'	0.112485	0	0	0	0	0	1
16	1	'GETYVVTL'	0.133881	0	0	0	0	0	1
16	1	'SAVIIE'	0.394061	1	1	1	0	0	0
16	1	'ATVIIE'	0.365476	1	1	1	0	0	0
16	1	'YVEYIG'	0.480757	1	1	1	0	0	0
16	1	'SFFFIQ'	0.289769	1	1	1	0	0	0
16	1	'GEWTYD'	0.0234947	0	0	0	0	0	1
16	1	'STFIIE'	0.373134	1	1	1	0	0	0
16	1	'GTFNII'	0.311801	1	1	1	0	0	0
16	1	'AQFIIS'	0.285995	1	1	1	0	0	0
16	1	'MLVLFV'	0.171601	0	0	0	0	0	1
16	1	'GTFFIN'	0.222642	1	1	1	0	0	0
16	1	'RQVLIF'	0.221258	1	1	1	0	0	0
16	1	'YLNWYQ'	0.235836	1	1	1	0	0	0
16	1	'YYQNYQ'	0.524704	1	1	1	0	0	0
16	1	'STVLIE'	0.394029	1	1	1	0	0	0
16	1	'KIVKWD'	0.0485841	0	0	0	0	0	1
16	1	'VTVIIE'	0.427231	1	1	1	0	0	0
16	1	'YAELIV'	0.157078	0	0	0	0	0	1
16	1	'ILLISFLIFL'	0.524465	1	1	1	0	0	0
16	1	'SVVIIE'	0.605792	1	1	1	0	0	0
16	1	'STVIIQ'	0.538243	1	1	1	0	0	0
16	1	'LYQLEN'	0.112478	0	0	0	0	0	1
16	1	'STVIIS'	0.538243	1	1	1	0	0	0
16	1	'STVEIE'	0.312349	1	1	1	0	0	0
16	1	'VTSTFS'	0.0845658	0	0	0	0	0	1
16	1	'TEFTPTEKDE'	0.0207617	0	0	0	0	0	1
16	0	'VVGGLGGYML'	0.147429	0	1	0	0	1	0
16	0	'EIPAGV'	0.0409463	0	1	0	0	1	0
16	0	'ILENIS'	0.125801	0	1	0	0	1	0
16	0	'AENGKS'	0.0284642	0	1	0	0	1	0
16	0	'ERGFFY'	0.0416625	0	1	0	0	1	0
16	0	'YQRGSSMVLF'	0.575487	1	0	0	1	0	0
16	0	'PSKARIIRY'	0.126408	0	1	0	0	1	0
16	0	'WSFYLL'	0.113117	0	1	0	0	1	0
16	0	'YASEIE'	0.0512334	0	1	0	0	1	0
16	0	'ELPKVEDLKI'	0.0931108	0	1	0	0	1	0
16	0	'EVDLLK'	0.0396158	0	1	0	0	1	0
16	0	'STTIIE'	0.295279	1	0	0	1	0	0
16	0	'AEKLFD'	0.031578	0	1	0	0	1	0
16	0	'TQYERESQAY'	0.0239371	0	1	0	0	1	0
16	0	'TEEKTEEKSE'	0.0176656	0	1	0	0	1	0
16	0	'NHVTLSQPKI'	0.171974	0	1	0	0	1	0
16	0	'KVEHSDLSFS'	0.122024	0	1	0	0	1	0
16	0	'TTTKGENFTE'	0.0763646	0	1	0	0	1	0
16	0	'STVPIE'	0.312147	1	0	0	1	0	0
16	0	'KAILFL'	0.0531839	0	1	0	0	1	0
16	0	'YLEIII'	0.277724	1	0	0	1	0	0
16	0	'ATKKVGTKPA'	0.0273801	0	1	0	0	1	0
16	0	'TYQIIR'	0.193457	1	0	0	1	0	0
16	0	'KSHPET'	0.00414226	0	1	0	0	1	0
16	0	'HKALFW'	0.0717194	0	1	0	0	1	0
16	0	'AEMEYL'	0.0883368	0	1	0	0	1	0
16	0	'PTVIIE'	0.391634	1	0	0	1	0	0
16	0	'STVIME'	0.314677	1	0	0	1	0	0
16	0	'CLAKWESGYN'	0.0609069	0	1	0	0	1	0
16	0	'NSRYWCNDGK'	0.0191686	0	1	0	0	1	0
16	0	'RETWFF'	0.125732	0	1	0	0	1	0
16	0	'GGYMLGSAMS'	0.0984475	0	1	0	0	1	0
16	0	'WYFYIQ'	0.262427	1	0	0	1	0	0
16	0	'RTPKIQ'	0.0576752	0	1	0	0	1	0
16	0	'GIKLANATKK'	0.0800251	0	1	0	0	1	0
16	0	'RLVFID'	0.1857	1	0	0	1	0	0
16	0	'KPSKPKTNMK'	0.0312134	0	1	0	0	1	0
16	0	'RSTDYGIFQI'	0.172465	0	1	0	0	1	0
16	0	'STVIAE'	0.274651	1	0	0	1	0	0
16	0	'KSAETKEPTK'	0.0546216	0	1	0	0	1	0
16	0	'KKLPFFAED'	0.05031	0	1	0	0	1	0
16	0	'PTEKDE'	0.0111271	0	1	0	0	1	0
16	0	'QKLVFFA'	0.137509	0	1	0	0	1	0
16	0	'SDIEVDLLKN'	0.0475592	0	1	0	0	1	0
16	0	'LAEAIG'	0.102237	0	1	0	0	1	0
16	0	'STVILE'	0.356652	1	0	0	1	0	0
16	0	'KAILFL'	0.0531839	0	1	0	0	1	0
16	0	'KENIIF'	0.172235	0	1	0	0	1	0
16	0	'RCQNRDVRQY'	0.0611813	0	1	0	0	1	0
16	0	'KTNMKHMAGA'	0.0312134	0	1	0	0	1	0
16	0	'SWVIIE'	0.393605	1	0	0	1	0	0
16	0	'KLLEIA'	0.14724	0	1	0	0	1	0
16	0	'NQNNFVHDCV'	0.13401	0	1	0	0	1	0
16	0	'FHPSDI'	0.0764017	0	1	0	0	1	0
16	0	'QTAPVPMPD'	0.00866729	0	1	0	0	1	0
16	0	'QQQYNPQGGY'	0.102558	0	1	0	0	1	0
16	0	'STVVIE'	0.318815	1	0	0	1	0	0
16	0	'QPKIVK'	0.0738142	0	1	0	0	1	0
16	0	'FFWRFM'	0.114422	0	1	0	0	1	0
16	0	'HAFLII'	0.433749	1	0	0	1	0	0
16	0	'HIFIIM'	0.321503	1	0	0	1	0	0
16	0	'PSDIEV'	0.0414198	0	1	0	0	1	0
16	0	'ETWFFG'	0.125732	0	1	0	0	1	0
16	0	'TEFTPT'	0.0173477	0	1	0	0	1	0
16	0	'YQQYNPQGGY'	0.153234	0	1	0	0	1	0
16	0	'SHLVEA'	0.060946	0	1	0	0	1	0
16	0	'RGFFYT'	0.0650957	0	1	0	0	1	0
16	0	'YNPQGGYQQY'	0.178206	0	1	0	0	1	0
16	0	'EKDEYA'	0.0339691	0	1	0	0	1	0
16	0	'FMFFII'	0.27559	1	0	0	1	0	0
16	0	'KAFIIQ'	0.171696	0	1	0	0	1	0
16	0	'RMFNII'	0.288975	1	0	0	1	0	0
16	0	'EKNLYL'	0.0530289	0	1	0	0	1	0
17	1	'VEALYL'	0.074034	0	0	0	0	0	1
17	1	'KLFIIQ'	0.249106	1	1	1	0	0	0
17	1	'NTVIIE'	0.337333	1	1	1	0	0	0
17	1	'AQFIIS'	0.181024	0	0	0	0	0	1
17	1	'GTFNII'	0.205737	1	1	1	0	0	0
17	1	'FESNFN'	0.00672221	0	0	0	0	0	1
17	1	'PQGGRGNYKN'	0.073883	0	0	0	0	0	1
17	1	'GGYYQNYQGY'	0.712486	1	1	1	0	0	0
17	1	'VTSTFS'	0.0635632	0	0	0	0	0	1
17	1	'NFNYNNNLQG'	0.112069	0	0	0	0	0	1
17	1	'GVNYFL'	0.424717	1	1	1	0	0	0
17	1	'YLLYYTEFTP'	0.361895	1	1	1	0	0	0
17	1	'GTFFIN'	0.139599	0	0	0	0	0	1
17	1	'STVIFE'	0.383349	1	1	1	0	0	0
17	1	'RVFNIM'	0.226012	1	1	1	0	0	0
17	1	'STVNIE'	0.299791	1	1	1	0	0	0
17	1	'KDWSFYLLYY'	0.361895	1	1	1	0	0	0
17	1	'STVTIE'	0.289176	1	1	1	0	0	0
17	1	'GTFFIT'	0.140601	0	0	0	0	0	1
17	1	'ALEEYT'	0.147142	0	0	0	0	0	1
17	1	'STQIIE'	0.345408	1	1	1	0	0	0
17	1	'EYSNFS'	0.109444	0	0	0	0	0	1
17	1	'GETYVVTL'	0.159126	0	0	0	0	0	1
17	1	'VHDCVNITIK'	0.307649	1	1	1	0	0	0
17	1	'GEWTYD'	0.0033804	0	0	0	0	0	1
17	1	'SNVIIE'	0.316081	1	1	1	0	0	0
17	1	'WVFWIG'	0.342111	1	1	1	0	0	0
17	1	'FLIFLIVG'	0.685143	1	1	1	0	0	0
17	1	'ITVIIE'	0.370856	1	1	1	0	0	0
17	1	'STVIID'	0.470349	1	1	1	0	0	0
17	1	'STVIIY'	0.470349	1	1	1	0	0	0
17	1	'ISFLIF'	0.575083	1	1	1	0	0	0
17	1	'GNNQQNYQQY'	0.490145	1	1	1	0	0	0
17	1	'NQFIIS'	0.182137	0	0	0	0	0	1
17	1	'FTVIIE'	0.384703	1	1	1	0	0	0
17	1	'SQVIIE'	0.361435	1	1	1	0	0	0
17	1	'SVVIIE'	0.574028	1	1	1	0	0	0
17	0	'QVYSRHPAEN'	0.0216802	0	1	0	0	1	0
17	0	'KPSKPKTNMK'	0.0185922	0	1	0	0	1	0
17	0	'VVGGLGGYML'	0.198835	1	0	0	1	0	0
17	0	'YNPQGGYQQY'	0.135139	0	1	0	0	1	0
17	0	'FSKDWS'	0.0355027	0	1	0	0	1	0
17	0	'LSQPKI'	0.106926	0	1	0	0	1	0
17	0	'KKLVFPAED'	0.0772069	0	1	0	0	1	0
17	0	'VTQEFW'	0.0219184	0	1	0	0	1	0
17	0	'YAELIV'	0.401829	1	0	0	1	0	0
17	0	'STPIIE'	0.278394	1	0	0	1	0	0
17	0	'RYPNQVYYRP'	0.175549	0	1	0	0	1	0
17	0	'TAELIT'	0.175681	0	1	0	0	1	0
17	0	'KMFFIQ'	0.129239	0	1	0	0	1	0
17	0	'EEPVKKEEKP'	0.0419817	0	1	0	0	1	0
17	0	'FTPTEK'	0.0442075	0	1	0	0	1	0
17	0	'AAAGAVVGGL'	0.110418	0	1	0	0	1	0
17	0	'GFFYTP'	0.0656923	0	1	0	0	1	0
17	0	'HPAENGKSNF'	0.0499864	0	1	0	0	1	0
17	0	'ENFTETDVKM'	0.0446974	0	1	0	0	1	0
17	0	'RTPKIQ'	0.071362	0	1	0	0	1	0
17	0	'EYLKIA'	0.0790495	0	1	0	0	1	0
17	0	'SLYQLE'	0.130384	0	1	0	0	1	0
17	0	'DAVKIS'	0.184358	0	1	0	0	1	0
17	0	'TYQIIR'	0.172383	0	1	0	0	1	0
17	0	'ETKEPTKEPT'	0.011277	0	1	0	0	1	0
17	0	'LMSLFG'	0.112993	0	1	0	0	1	0
17	0	'KECLIN'	0.134165	0	1	0	0	1	0
17	0	'QPKIVK'	0.125981	0	1	0	0	1	0
17	0	'DVRQYVQGCG'	0.39976	1	0	0	1	0	0
17	0	'CNDGKTPGAV'	0.0193271	0	1	0	0	1	0
17	0	'KEPTKVEEPV'	0.0309298	0	1	0	0	1	0
17	0	'STDIIE'	0.289711	1	0	0	1	0	0
17	0	'DLLKNGERIE'	0.085639	0	1	0	0	1	0
17	0	'SDLSFS'	0.146071	0	1	0	0	1	0
17	0	'STMIIE'	0.3	1	0	0	1	0	0
17	0	'SGDGSL'	0.0148564	0	1	0	0	1	0
17	0	'KPKKTLKLVS'	0.0802052	0	1	0	0	1	0
17	0	'EQMCITQYER'	0.108718	0	1	0	0	1	0
17	0	'STTIIE'	0.274278	1	0	0	1	0	0
17	0	'AENGKS'	0.0332248	0	1	0	0	1	0
17	0	'WVENYP'	0.0787528	0	1	0	0	1	0
17	0	'LKNGER'	0.0442541	0	1	0	0	1	0
17	0	'MVGKVTVN'	0.110773	0	1	0	0	1	0
17	0	'PTVIIE'	0.329255	1	0	0	1	0	0
17	0	'HIFIIM'	0.277612	1	0	0	1	0	0
17	0	'MPEEELL'	0.0732658	0	1	0	0	1	0
17	0	'LSFSKD'	0.152317	0	1	0	0	1	0
17	0	'RSTDYGIFQI'	0.117938	0	1	0	0	1	0
17	0	'VKKEEKPVQT'	0.0251785	0	1	0	0	1	0
17	0	'STVIGE'	0.235749	1	0	0	1	0	0
17	0	'YYTEFT'	0.0969284	0	1	0	0	1	0
17	0	'TKPAESDKKE'	0.0164459	0	1	0	0	1	0
17	0	'STVGIE'	0.287512	1	0	0	1	0	0
17	0	'GGYMLGSAMS'	0.0920032	0	1	0	0	1	0
17	0	'EKDEYA'	0.0361199	0	1	0	0	1	0
17	0	'STGIIE'	0.309781	1	0	0	1	0	0
17	0	'STVISE'	0.248159	1	0	0	1	0	0
17	0	'NSRYWCNDGK'	0.0360752	0	1	0	0	1	0
17	0	'HQKLVFFAE'	0.148131	0	1	0	0	1	0
17	0	'YVSGFH'	0.127496	0	1	0	0	1	0
17	0	'KIVFKNNA'	0.16306	0	1	0	0	1	0
17	0	'KSHPET'	0.0057248	0	1	0	0	1	0
17	0	'DDSLFF'	0.0495065	0	1	0	0	1	0
17	0	'NQNNFVHDCV'	0.11636	0	1	0	0	1	0
17	0	'RTLKRLGMDG'	0.0623575	0	1	0	0	1	0
17	0	'FYTPKT'	0.0632519	0	1	0	0	1	0
17	0	'FLKYFT'	0.176233	0	1	0	0	1	0
17	0	'ERGFFY'	0.0197174	0	1	0	0	1	0
17	0	'ETYVVT'	0.0657561	0	1	0	0	1	0
17	0	'STVVIE'	0.291785	1	0	0	1	0	0
17	0	'KVGTKPAESD'	0.0168086	0	1	0	0	1	0
17	0	'NGKSNF'	0.0499864	0	1	0	0	1	0
17	0	'LEVLLGSG'	0.192395	1	0	0	1	0	0
18	1	'SSVIIE'	0.307642	1	1	1	0	0	0
18	1	'NHVTLS'	0.0271115	0	0	0	0	0	1
18	1	'NTVIIE'	0.373682	1	1	1	0	0	0
18	1	'WVFWIG'	0.309761	1	1	1	0	0	0
18	1	'STVIIT'	0.458932	1	1	1	0	0	0
18	1	'SGVIIE'	0.37637	1	1	1	0	0	0
18	1	'SFFFIQ'	0.184628	0	0	0	0	0	1
18	1	'STVYIE'	0.33347	1	1	1	0	0	0
18	1	'FTVIIE'	0.373682	1	1	1	0	0	0
18	1	'SDVIIE'	0.301971	1	1	1	0	0	0
18	1	'EGVLYV'	0.445587	1	1	1	0	0	0
18	1	'SMVLFS'	0.209525	1	1	1	0	0	0
18	1	'GETYVVTL'	0.102833	0	0	0	0	0	1
18	1	'SVVIIE'	0.543404	1	1	1	0	0	0
18	1	'LIFLIV'	0.499098	1	1	1	0	0	0
18	1	'HFVWIA'	0.241013	1	1	1	0	0	0
18	1	'STVLIE'	0.307154	1	1	1	0	0	0
18	1	'TEFTPTEKDE'	0.0225199	0	0	0	0	0	1
18	1	'HGWLIM'	0.0995172	0	0	0	0	0	1
18	1	'IFDFIQ'	0.0675051	0	0	0	0	0	1
18	1	'SFLIFL'	0.486757	1	1	1	0	0	0
18	1	'ATVIIE'	0.373682	1	1	1	0	0	0
18	1	'SYVIIE'	0.312705	1	1	1	0	0	0
18	1	'GKVQIVYK'	0.331476	1	1	1	0	0	0
18	1	'HLVYIM'	0.223102	1	1	1	0	0	0
18	1	'YNNNLQGYQA'	0.538949	1	1	1	0	0	0
18	1	'STVIIE'	0.458932	1	1	1	0	0	0
18	1	'KDWSFY'	0.0192368	0	0	0	0	0	1
18	1	'VEALYL'	0.087741	0	0	0	0	0	1
18	1	'FESNFN'	0.0607593	0	0	0	0	0	1
18	1	'MLVLFV'	0.210567	1	1	1	0	0	0
18	1	'PQGGRGNYKN'	0.147916	0	0	0	0	0	1
18	1	'NQQNQY'	0.205888	1	1	1	0	0	0
18	1	'FLVHSS'	0.0197168	0	0	0	0	0	1
18	1	'GTFFIN'	0.179349	0	0	0	0	0	1
18	1	'KKLVFFPED'	0.0823711	0	0	0	0	0	1
18	1	'VSFEIV'	0.263738	1	1	1	0	0	0
18	0	'IEKVEH'	0.0500228	0	1	0	0	1	0
18	0	'VKWDRD'	0.014446	0	1	0	0	1	0
18	0	'NLGPVL'	0.0423555	0	1	0	0	1	0
18	0	'KSAETKEPTK'	0.055872	0	1	0	0	1	0
18	0	'STVIWE'	0.307931	1	0	0	1	0	0
18	0	'MYFFIF'	0.264061	1	0	0	1	0	0
18	0	'YQQYNPQGGY'	0.382846	1	0	0	1	0	0
18	0	'VVGGLGGYML'	0.17141	0	1	0	0	1	0
18	0	'TEAEMKA'	0.030052	0	1	0	0	1	0
18	0	'YAELIV'	0.275499	1	0	0	1	0	0
18	0	'RGFFYT'	0.172319	0	1	0	0	1	0
18	0	'STTIIE'	0.268525	1	0	0	1	0	0
18	0	'ESQAYYQRGS'	0.222011	1	0	0	1	0	0
18	0	'TEKDEYACRV'	0.0305393	0	1	0	0	1	0
18	0	'AARRFF'	0.037413	0	1	0	0	1	0
18	0	'RCQNRDVRQY'	0.10919	0	1	0	0	1	0
18	0	'WVENYP'	0.239197	1	0	0	1	0	0
18	0	'FGELFE'	0.0387308	0	1	0	0	1	0
18	0	'KTVIYE'	0.397403	1	0	0	1	0	0
18	0	'NAPGETY'	0.0330193	0	1	0	0	1	0
18	0	'RETWFF'	0.056446	0	1	0	0	1	0
18	0	'GIRAWVAWRN'	0.0442135	0	1	0	0	1	0
18	0	'GGYMLGSAMS'	0.126591	0	1	0	0	1	0
18	0	'CAKRVVRDPQ'	0.0226958	0	1	0	0	1	0
18	0	'STVPIE'	0.268571	1	0	0	1	0	0
18	0	'KAILFL'	0.050083	0	1	0	0	1	0
18	0	'NACHLSCSAL'	0.0348165	0	1	0	0	1	0
18	0	'TDVKMMERVV'	0.0341656	0	1	0	0	1	0
18	0	'SGFHPSDIEV'	0.0489693	0	1	0	0	1	0
18	0	'KKLVFPAED'	0.0400412	0	1	0	0	1	0
18	0	'KENIIF'	0.179933	0	1	0	0	1	0
18	0	'QTAPVPMPD'	0.00907074	0	1	0	0	1	0
18	0	'PKIQVY'	0.07872	0	1	0	0	1	0
18	0	'STVILE'	0.342677	1	0	0	1	0	0
18	0	'EECLFL'	0.024534	0	1	0	0	1	0
18	0	'ELLNAPGETY'	0.0959275	0	1	0	0	1	0
18	0	'EECLFL'	0.024534	0	1	0	0	1	0
18	0	'TYSFYC'	0.334831	1	0	0	1	0	0
18	0	'LANATKKVGT'	0.122942	0	1	0	0	1	0
18	0	'DIEVDL'	0.0549735	0	1	0	0	1	0
18	0	'YRGISLANWM'	0.527986	1	0	0	1	0	0
18	0	'ICSLYQ'	0.15225	0	1	0	0	1	0
18	0	'EEKPVQTEEK'	0.0530624	0	1	0	0	1	0
18	0	'SWVIIE'	0.313537	1	0	0	1	0	0
18	0	'STVIME'	0.278115	1	0	0	1	0	0
18	0	'KTVIIE'	0.373682	1	0	0	1	0	0
18	0	'ATKKVGTKPA'	0.0295639	0	1	0	0	1	0
18	0	'GTDFKYKGKL'	0.0567761	0	1	0	0	1	0
18	0	'KAILFL'	0.050083	0	1	0	0	1	0
18	0	'STVIPE'	0.246871	1	0	0	1	0	0
18	0	'RGFFYT'	0.172319	0	1	0	0	1	0
18	0	'STIIIE'	0.316255	1	0	0	1	0	0
18	0	'DDSLFF'	0.0491405	0	1	0	0	1	0
18	0	'STDIIE'	0.260798	1	0	0	1	0	0
18	0	'ELKPLAQSHA'	0.0469755	0	1	0	0	1	0
18	0	'FSKDWS'	0.0142275	0	1	0	0	1	0
18	0	'KSHPET'	0.00907074	0	1	0	0	1	0
18	0	'HQKLVFFAE'	0.0823711	0	1	0	0	1	0
18	0	'TPGAVNACHL'	0.092439	0	1	0	0	1	0
18	0	'EKNLYL'	0.0339397	0	1	0	0	1	0
18	0	'MVGKVTVN'	0.0793562	0	1	0	0	1	0
18	0	'LIAGFN'	0.0308974	0	1	0	0	1	0
18	0	'QQQYNPQGGY'	0.16726	0	1	0	0	1	0
18	0	'SDIEVDLLKN'	0.0549735	0	1	0	0	1	0
18	0	'GSAMSRPIIH'	0.141208	0	1	0	0	1	0
18	0	'STVQIE'	0.268571	1	0	0	1	0	0
18	0	'VKKEEKPVQT'	0.0170452	0	1	0	0	1	0
18	0	'IQRTPK'	0.053733	0	1	0	0	1	0
18	0	'SSSGIKLANA'	0.0831876	0	1	0	0	1	0
18	0	'KKGHHEAE'	0.0150445	0	1	0	0	1	0
18	0	'SLVFVPSEFS'	0.0870717	0	1	0	0	1	0
18	0	'ERIEKV'	0.0100786	0	1	0	0	1	0
18	0	'STVSIE'	0.269557	1	0	0	1	0	0
19	1	'STVIIN'	0.358766	1	1	1	0	0	0
19	1	'YSQNGNQQQG'	0.161555	0	0	0	0	0	1
19	1	'MTVIIE'	0.274093	1	1	1	0	0	0
19	1	'ETVIIE'	0.241009	1	1	1	0	0	0
19	1	'GVNYFL'	0.361895	1	1	1	0	0	0
19	1	'STVWIE'	0.370162	1	1	1	0	0	0
19	1	'GTVLFM'	0.183392	0	0	0	0	0	1
19	1	'WIVIFF'	0.210366	1	1	1	0	0	0
19	1	'SSVIIE'	0.243797	1	1	1	0	0	0
19	1	'STVIIL'	0.358766	1	1	1	0	0	0
19	1	'SIVIIE'	0.279061	1	1	1	0	0	0
19	1	'NLQGYQAGFQ'	0.378742	1	1	1	0	0	0
19	1	'STVIIM'	0.358766	1	1	1	0	0	0
19	1	'STVIYE'	0.287804	1	1	1	0	0	0
19	1	'LIFLIV'	0.548216	1	1	1	0	0	0
19	1	'AQFIIS'	0.15406	0	0	0	0	0	1
19	1	'SQVIIE'	0.285364	1	1	1	0	0	0
19	1	'STNIIE'	0.22409	1	1	1	0	0	0
19	1	'YYQNYQ'	0.754713	1	1	1	0	0	0
[truncated: 2,401 more rows]

## Sheet: COMPARISION with other methods
		Waltz								FoldAmyloid								FISH
expected	data	przediction	correct prediction	TP	FP	TN	FN	SN	SP		correct prediction	TP	FP	TN	FN	SN	SP		correct prediction	TP	FP	TN	FN	SN	SP
1	YTVIIE	1	1	1	0	0	0	0.712329	0.834483	1	1	1	0	0	0	0.575342	0.748276	1	1	1	0	0	0	0.760274	0.758621
1	WTVIIE	1	1	1	0	0	0			1	1	1	0	0	0			1	1	1	0	0	0
1	VTVIIE	1	1	1	0	0	0			1	1	1	0	0	0			1	1	1	0	0	0
1	TTVIIE	1	1	1	0	0	0			0	0	0	0	0	1			1	1	1	0	0	0
1	SYVIIE	1	1	1	0	0	0			1	1	1	0	0	0			1	1	1	0	0	0
1	SVVIIE	1	1	1	0	0	0			1	1	1	0	0	0			1	1	1	0	0	0
1	STVYIE	1	1	1	0	0	0			0	0	0	0	0	1			1	1	1	0	0	0
1	STVWIE	1	1	1	0	0	0			0	0	0	0	0	1			1	1	1	0	0	0
1	STVTIE	0	0	0	0	0	1			0	0	0	0	0	1			1	1	1	0	0	0
1	STVNIE	1	1	1	0	0	0			0	0	0	0	0	1			1	1	1	0	0	0
1	STVLIE	1	1	1	0	0	0			0	0	0	0	0	1			1	1	1	0	0	0
1	STVIYE	1	1	1	0	0	0			0	0	0	0	0	1			1	1	1	0	0	0
1	STVIIY	1	1	1	0	0	0			1	1	1	0	0	0			1	1	1	0	0	0
1	STVIIW	1	1	1	0	0	0			1	1	1	0	0	0			1	1	1	0	0	0
1	STVIIV	1	1	1	0	0	0			1	1	1	0	0	0			1	1	1	0	0	0
1	STVIIT	1	1	1	0	0	0			1	1	1	0	0	0			1	1	1	0	0	0
1	STVIIS	1	1	1	0	0	0			1	1	1	0	0	0			1	1	1	0	0	0
1	STVIIQ	1	1	1	0	0	0			0	0	0	0	0	1			1	1	1	0	0	0
1	STVIIN	1	1	1	0	0	0			0	0	0	0	0	1			1	1	1	0	0	0
1	STVIIM	1	1	1	0	0	0			1	1	1	0	0	0			1	1	1	0	0	0
1	STVIIL	1	1	1	0	0	0			1	1	1	0	0	0			1	1	1	0	0	0
1	STVIII	1	1	1	0	0	0			1	1	1	0	0	0			1	1	1	0	0	0
1	STVIIF	1	1	1	0	0	0			1	1	1	0	0	0			1	1	1	0	0	0
1	STVIIE	1	1	1	0	0	0			1	1	1	0	0	0			1	1	1	0	0	0
1	STVIID	1	1	1	0	0	0			0	0	0	0	0	1			1	1	1	0	0	0
1	STVIIA	1	1	1	0	0	0			1	1	1	0	0	0			1	1	1	0	0	0
1	STVIFE	1	1	1	0	0	0			1	1	1	0	0	0			1	1	1	0	0	0
1	STVFIE	1	1	1	0	0	0			1	1	1	0	0	0			1	1	1	0	0	0
1	STVEIE	0	0	0	0	0	1			0	0	0	0	0	1			1	1	1	0	0	0
1	STSIIE	0	0	0	0	0	1			0	0	0	0	0	1			1	1	1	0	0	0
1	STQIIE	0	0	0	0	0	1			0	0	0	0	0	1			1	1	1	0	0	0
1	STNIIE	0	0	0	0	0	1			0	0	0	0	0	1			1	1	1	0	0	0
1	STLIIE	0	0	0	0	0	1			0	0	0	0	0	1			1	1	1	0	0	0
1	STFIIE	1	1	1	0	0	0			1	1	1	0	0	0			1	1	1	0	0	0
1	STEIIE	0	0	0	0	0	1			0	0	0	0	0	1			1	1	1	0	0	0
1	SSVIIE	1	1	1	0	0	0			0	0	0	0	0	1			1	1	1	0	0	0
1	SQVIIE	1	1	1	0	0	0			0	0	0	0	0	1			1	1	1	0	0	0
1	SNVIIE	1	1	1	0	0	0			1	1	1	0	0	0			1	1	1	0	0	0
1	SMVIIE	1	1	1	0	0	0			1	1	1	0	0	0			1	1	1	0	0	0
1	SLVIIE	1	1	1	0	0	0			1	1	1	0	0	0			1	1	1	0	0	0
1	SIVIIE	1	1	1	0	0	0			1	1	1	0	0	0			1	1	1	0	0	0
1	SGVIIE	1	1	1	0	0	0			0	0	0	0	0	1			1	1	1	0	0	0
1	SFVIIE	1	1	1	0	0	0			1	1	1	0	0	0			1	1	1	0	0	0
1	SEVIIE	0	0	0	0	0	1			0	0	0	0	0	1			1	1	1	0	0	0
1	SDVIIE	0	0	0	0	0	1			0	0	0	0	0	1			1	1	1	0	0	0
1	SAVIIE	1	1	1	0	0	0			0	0	0	0	0	1			1	1	1	0	0	0
1	QTVIIE	1	1	1	0	0	0			1	1	1	0	0	0			1	1	1	0	0	0
1	NTVIIE	1	1	1	0	0	0			1	1	1	0	0	0			1	1	1	0	0	0
1	MTVIIE	1	1	1	0	0	0			1	1	1	0	0	0			1	1	1	0	0	0
1	LTVIIE	1	1	1	0	0	0			1	1	1	0	0	0			1	1	1	0	0	0
1	ITVIIE	1	1	1	0	0	0			0	0	0	0	0	1			1	1	1	0	0	0
1	GTVIIE	1	1	1	0	0	0			1	1	1	0	0	0			1	1	1	0	0	0				-
1	FTVIIE	1	1	1	0	0	0			1	1	1	0	0	0			1	1	1	0	0	0
1	ETVIIE	0	0	0	0	0	1			0	0	0	0	0	1			1	1	1	0	0	0
1	DTVIIE	0	0	0	0	0	1			0	0	0	0	0	1			1	1	1	0	0	0
1	ATVIIE	1	1	1	0	0	0			0	0	0	0	0	1			1	1	1	0	0	0
1	NHVTLS	0	0	0	0	0	1			0	0	0	0	0	1			0	0	0	0	0	1
1	LLYYTE	0	0	0	0	0	1			0	0	0	0	0	1			0	0	0	0	0	1
1	KIVKWD	0	0	0	0	0	1			0	0	0	0	0	1			0	0	0	0	0	1
1	KDWSFY	1	1	1	0	0	0			0	0	0	0	0	1			0	0	0	0	0	1
1	FYLLYY	1	1	1	0	0	0			1	1	1	0	0	0			1	1	1	0	0	0
1	VEALYL	1	1	1	0	0	0			1	1	1	0	0	0			0	0	0	0	0	1
1	LYQLEN	0	0	0	0	0	1			0	0	0	0	0	1			0	0	0	0	0	1
1	LVEALY	0	0	0	0	0	1			1	1	1	0	0	0			0	0	0	0	0	1
1	NFGAIL	1	1	1	0	0	0			1	1	1	0	0	0			0	0	0	0	0	1
1	FLVHSS	0	0	0	0	0	1			0	0	0	0	0	1			0	0	0	0	0	1
1	VQIVYK	0	0	0	0	0	1			0	0	0	0	0	1			1	1	1	0	0	0
1	GKVQIVYK	0	0	0	0	0	1			1	1	1	0	0	0			1	1	1	0	0	0
1	VQIVYK	0	0	0	0	0	1			1	1	1	0	0	0			1	1	1	0	0	0
1	KKLVFFPED	1	1	1	0	0	0			0	0	0	0	0	1			0	0	0	0	0	1
1	KKLVFFAED	1	1	1	0	0	0			1	1	1	0	0	0			0	0	0	0	0	1
1	VGGAVVTGV	0	0	0	0	0	1			0	0	0	0	0	1			0	0	0	0	0	1
1	GETYVVTL	0	0	0	0	0	1			1	1	1	0	0	0			0	0	0	0	0	1
1	GTYSFYT	1	1	1	0	0	0			1	1	1	0	0	0			0	0	0	0	0	1
1	VHDCVNITIK	1	1	1	0	0	0			1	1	1	0	0	0			1	1	1	0	0	0
1	SMVLFSSPPV	1	1	1	0	0	0			1	1	1	0	0	0			1	1	1	0	0	0
1	SSPPVILLIS	1	1	1	0	0	0			1	1	1	0	0	0			1	1	1	0	0	0
1	ILLISFLIFL	1	1	1	0	0	0			1	1	1	0	0	0			1	1	1	0	0	0
1	FLIFLIVG	1	1	1	0	0	0			1	1	1	0	0	0			1	1	1	0	0	0
1	RCELARTLKR	0	0	0	0	0	1			0	0	0	0	0	1			0	0	0	0	0	1
1	LANWMCLAKW	0	0	0	0	0	1			1	1	1	0	0	0			0	0	0	0	0	1
1	DLSFSKDWSF	0	0	0	0	0	1			0	0	0	0	0	1			0	0	0	0	0	1
1	KDWSFYLLYY	1	1	1	0	0	0			1	1	1	0	0	0			0	0	0	0	0	1
1	YLLYYTEFTP	1	1	1	0	0	0			1	1	1	0	0	0			1	1	1	0	0	0
1	TEFTPTEKDE	0	0	0	0	0	1			0	0	0	0	0	1			0	0	0	0	0	1
1	RVFNIM	1	1	1	0	0	0			1	1	1	0	0	0			1	1	1	0	0	0
1	HYFNIF	1	1	1	0	0	0			1	1	1	0	0	0			1	1	1	0	0	0
1	GTFNII	1	1	1	0	0	0			1	1	1	0	0	0			1	1	1	0	0	0
1	HLVYIM	1	1	1	0	0	0			1	1	1	0	0	0			1	1	1	0	0	0
1	SQFYIT	1	1	1	0	0	0			1	1	1	0	0	0			1	1	1	0	0	0
1	HGWLIM	1	1	1	0	0	0			1	1	1	0	0	0			0	0	0	0	0	1
1	AQFIIS	1	1	1	0	0	0			1	1	1	0	0	0			1	1	1	0	0	0
1	NQFIIS	1	1	1	0	0	0			1	1	1	0	0	0			1	1	1	0	0	0
1	RQVLIF	1	1	1	0	0	0			1	1	1	0	0	0			1	1	1	0	0	0
1	HQLIIM	1	1	1	0	0	0			1	1	1	0	0	0			1	1	1	0	0	0
1	GTFFIT	1	1	1	0	0	0			1	1	1	0	0	0			1	1	1	0	0	0
1	HFVWIA	1	1	1	0	0	0			1	1	1	0	0	0			1	1	1	0	0	0
1	GTFFIN	1	1	1	0	0	0			1	1	1	0	0	0			1	1	1	0	0	0
1	WVFWIG	1	1	1	0	0	0			1	1	1	0	0	0			1	1	1	0	0	0
1	KLFIIQ	1	1	1	0	0	0			1	1	1	0	0	0			1	1	1	0	0	0
1	SFFFIQ	1	1	1	0	0	0			1	1	1	0	0	0			1	1	1	0	0	0
1	WIVIFF	1	1	1	0	0	0			1	1	1	0	0	0			1	1	1	0	0	0
1	NYVWIV	1	1	1	0	0	0			1	1	1	0	0	0			1	1	1	0	0	0
1	GTVLFM	1	1	1	0	0	0			1	1	1	0	0	0			1	1	1	0	0	0
1	IEMIFV	0	0	0	0	0	1			1	1	1	0	0	0			0	0	0	0	0	1
1	MIENIQ	1	1	1	0	0	0			0	0	0	0	0	1			0	0	0	0	0	1
1	IFDFIQ	0	0	0	0	0	1			1	1	1	0	0	0			0	0	0	0	0	1
1	YAELIV	1	1	1	0	0	0			1	1	1	0	0	0			1	1	1	0	0	0
1	QLENYC	1	1	1	0	0	0			0	0	0	0	0	1			0	0	0	0	0	1
1	MLVLFV	1	1	1	0	0	0			1	1	1	0	0	0			0	0	0	0	0	1
1	DCVNIT	1	1	1	0	0	0			1	1	1	0	0	0			1	1	1	0	0	0
1	LAVLFL	1	1	1	0	0	0			1	1	1	0	0	0			0	0	0	0	0	1
1	VTSTFS	0	0	0	0	0	1			0	0	0	0	0	1			0	0	0	0	0	1
1	ALEEYT	0	0	0	0	0	1			0	0	0	0	0	1			0	0	0	0	0	1
1	VSFEIV	1	1	1	0	0	0			1	1	1	0	0	0			1	1	1	0	0	0
1	EYSNFS	0	0	0	0	0	1			0	0	0	0	0	1			0	0	0	0	0	1
1	GEWTYD	0	0	0	0	0	1			0	0	0	0	0	1			0	0	0	0	0	1
1	EGVLYV	1	1	1	0	0	0			0	0	0	0	0	1			1	1	1	0	0	0
1	TYVEYI	1	1	1	0	0	0			1	1	1	0	0	0			1	1	1	0	0	0
1	YVEYIG	1	1	1	0	0	0			0	0	0	0	0	1			1	1	1	0	0	0
1	KVQIIN	1	1	1	0	0	0			0	0	0	0	0	1			1	1	1	0	0	0
1	AGVNYF	1	1	1	0	0	0			0	0	0	0	0	1			1	1	1	0	0	0
1	GVNYFL	1	1	1	0	0	0			1	1	1	0	0	0			1	1	1	0	0	0
1	SFQIYA	1	1	1	0	0	0			1	1	1	0	0	0			1	1	1	0	0	0
1	YLNWYQ	1	1	1	0	0	0			1	1	1	0	0	0			1	1	1	0	0	0
1	KLLIYE	1	1	1	0	0	0			1	1	1	0	0	0			1	1	1	0	0	0
1	FESNFN	1	1	1	0	0	0			0	0	0	0	0	1			0	0	0	0	0	1
1	SMVLFS	1	1	1	0	0	0			1	1	1	0	0	0			1	1	1	0	0	0
1	VILLIS	1	1	1	0	0	0			1	1	1	0	0	0			1	1	1	0	0	0
1	ISFLIF	1	1	1	0	0	0			1	1	1	0	0	0			1	1	1	0	0	0
1	SFLIFL	1	1	1	0	0	0			1	1	1	0	0	0			1	1	1	0	0	0
1	LIFLIV	1	1	1	0	0	0			1	1	1	0	0	0			1	1	1	0	0	0
1	NQQNQY	0	0	0	0	0	1			0	0	0	0	0	1			0	0	0	0	0	1
1	YYQNYQ	1	1	1	0	0	0			1	1	1	0	0	0			1	1	1	0	0	0
1	GNNQQNYQQY	1	1	1	0	0	0			0	0	0	0	0	1			1	1	1	0	0	0
1	YSQNGNQQQG	0	0	0	0	0	1			0	0	0	0	0	1			0	0	0	0	0	1
1	RYQGYQAYNA	1	1	1	0	0	0			0	0	0	0	0	1			1	1	1	0	0	0
1	GGYYQNYQGY	1	1	1	0	0	0			0	0	0	0	0	1			1	1	1	0	0	0
1	YQNYQGYSGY	0	0	0	0	0	1			0	0	0	0	0	1			1	1	1	0	0	0
1	YSGYQQGGYQ	0	0	0	0	0	1			0	0	0	0	0	1			1	1	1	0	0	0
1	YQQGGYQQYN	0	0	0	0	0	1			0	0	0	0	0	1			1	1	1	0	0	0
1	PQGGRGNYKN	0	0	0	0	0	1			0	0	0	0	0	1			0	0	0	0	0	1
1	NFNYNNNLQG	0	0	0	0	0	1			0	0	0	0	0	1			0	0	0	0	0	1
1	YNNNLQGYQA	0	0	0	0	0	1			0	0	0	0	0	1			1	1	1	0	0	0
1	NLQGYQAGFQ	0	0	0	0	0	1			0	0	0	0	0	1			1	1	1	0	0	0
1	NDFQKQQKQA	0	0	0	0	0	1			0	0	0	0	0	1			1	1	1	0	0	0
0	SWVIIE	1	0	0	1	0	0			1	0	0	1	0	0			1	0	0	1	0	0
0	STYIIE	0	1	0	0	1	0			0	1	0	0	1	0			1	0	0	1	0	0
0	STVVIE	0	1	0	0	1	0			0	1	0	0	1	0			1	0	0	1	0	0
0	STVSIE	0	1	0	0	1	0			0	1	0	0	1	0			1	0	0	1	0	0
0	STVQIE	0	1	0	0	1	0			0	1	0	0	1	0			1	0	0	1	0	0
0	STVPIE	0	1	0	0	1	0			0	1	0	0	1	0			1	0	0	1	0	0
0	STVMIE	0	1	0	0	1	0			0	1	0	0	1	0			1	0	0	1	0	0
0	STVIWE	0	1	0	0	1	0			1	0	0	1	0	0			1	0	0	1	0	0
0	STVIVE	0	1	0	0	1	0			0	1	0	0	1	0			1	0	0	1	0	0
0	STVITE	0	1	0	0	1	0			0	1	0	0	1	0			1	0	0	1	0	0
0	STVISE	0	1	0	0	1	0			0	1	0	0	1	0			1	0	0	1	0	0
0	STVIQE	0	1	0	0	1	0			0	1	0	0	1	0			1	0	0	1	0	0
0	STVIPE	0	1	0	0	1	0			0	1	0	0	1	0			1	0	0	1	0	0
0	STVINE	0	1	0	0	1	0			0	1	0	0	1	0			1	0	0	1	0	0
0	STVIME	0	1	0	0	1	0			0	1	0	0	1	0			1	0	0	1	0	0
0	STVILE	0	1	0	0	1	0			0	1	0	0	1	0			1	0	0	1	0	0
0	STVIIP	0	1	0	0	1	0			0	1	0	0	1	0			1	0	0	1	0	0
0	STVIGE	0	1	0	0	1	0			0	1	0	0	1	0			1	0	0	1	0	0
0	STVIEE	0	1	0	0	1	0			0	1	0	0	1	0			1	0	0	1	0	0
0	STVIDE	0	1	0	0	1	0			0	1	0	0	1	0			1	0	0	1	0	0
0	STVIAE	0	1	0	0	1	0			0	1	0	0	1	0			1	0	0	1	0	0
0	STVGIE	0	1	0	0	1	0			0	1	0	0	1	0			1	0	0	1	0	0
0	STVDIE	0	1	0	0	1	0			0	1	0	0	1	0			1	0	0	1	0	0
0	STVAIE	0	1	0	0	1	0			0	1	0	0	1	0			1	0	0	1	0	0
0	STTIIE	0	1	0	0	1	0			0	1	0	0	1	0			1	0	0	1	0	0
0	STPIIE	0	1	0	0	1	0			0	1	0	0	1	0			1	0	0	1	0	0
0	STMIIE	0	1	0	0	1	0			0	1	0	0	1	0			1	0	0	1	0	0
0	STIIIE	0	1	0	0	1	0			0	1	0	0	1	0			1	0	0	1	0	0
0	STGIIE	0	1	0	0	1	0			0	1	0	0	1	0			1	0	0	1	0	0
0	STDIIE	0	1	0	0	1	0			0	1	0	0	1	0			1	0	0	1	0	0
0	STAIIE	0	1	0	0	1	0			0	1	0	0	1	0			1	0	0	1	0	0
0	SPVIIE	0	1	0	0	1	0			0	1	0	0	1	0			1	0	0	1	0	0
0	PTVIIE	0	1	0	0	1	0			0	1	0	0	1	0			1	0	0	1	0	0
0	KTVLIE	1	0	0	1	0	0			0	1	0	0	1	0			1	0	0	1	0	0
0	KTVIYE	1	0	0	1	0	0			0	1	0	0	1	0			1	0	0	1	0	0
0	KTVIVE	0	1	0	0	1	0			0	1	0	0	1	0			1	0	0	1	0	0
0	KTVIIT	1	0	0	1	0	0			0	1	0	0	1	0			1	0	0	1	0	0
0	KTVIIE	1	0	0	1	0	0			0	1	0	0	1	0			1	0	0	1	0	0
0	YYTEFT	0	1	0	0	1	0			1	0	0	1	0	0			0	1	0	0	1	0
0	YVSGFH	0	1	0	0	1	0			0	1	0	0	1	0			0	1	0	0	1	0
0	WSFYLL	0	1	0	0	1	0			1	0	0	1	0	0			1	0	0	1	0	0
0	VYSRHP	0	1	0	0	1	0			0	1	0	0	1	0			0	1	0	0	1	0
0	VTLSQP	0	1	0	0	1	0			0	1	0	0	1	0			0	1	0	0	1	0
0	VKWDRD	0	1	0	0	1	0			0	1	0	0	1	0			0	1	0	0	1	0
0	TEFTPT	0	1	0	0	1	0			0	1	0	0	1	0			0	1	0	0	1	0
0	SRHPAE	0	1	0	0	1	0			0	1	0	0	1	0			0	1	0	0	1	0
0	SGFHPS	0	1	0	0	1	0			0	1	0	0	1	0			0	1	0	0	1	0
0	SDLSFS	0	1	0	0	1	0			0	1	0	0	1	0			0	1	0	0	1	0
0	RVNHVT	0	1	0	0	1	0			0	1	0	0	1	0			0	1	0	0	1	0
0	RTPKIQ	0	1	0	0	1	0			0	1	0	0	1	0			0	1	0	0	1	0
0	QPKIVK	0	1	0	0	1	0			0	1	0	0	1	0			0	1	0	0	1	0
0	PTEKDE	0	1	0	0	1	0			0	1	0	0	1	0			0	1	0	0	1	0
0	PSDIEV	0	1	0	0	1	0			0	1	0	0	1	0			0	1	0	0	1	0
0	PKIQVY	0	1	0	0	1	0			0	1	0	0	1	0			0	1	0	0	1	0
0	NGKSNF	0	1	0	0	1	0			0	1	0	0	1	0			0	1	0	0	1	0
0	NGERIE	0	1	0	0	1	0			0	1	0	0	1	0			0	1	0	0	1	0
0	LSQPKI	0	1	0	0	1	0			0	1	0	0	1	0			0	1	0	0	1	0
0	LSFSKD	0	1	0	0	1	0			1	0	0	1	0	0			0	1	0	0	1	0
0	LKNGER	0	1	0	0	1	0			1	0	0	1	0	0			0	1	0	0	1	0
0	KWDRDM	0	1	0	0	1	0			1	0	0	1	0	0			0	1	0	0	1	0
0	KVEHSD	0	1	0	0	1	0			0	1	0	0	1	0			0	1	0	0	1	0
0	KSNFLN	0	1	0	0	1	0			1	0	0	1	0	0			0	1	0	0	1	0
0	IQVYSR	0	1	0	0	1	0			1	0	0	1	0	0			0	1	0	0	1	0
0	IQRTPK	0	1	0	0	1	0			0	1	0	0	1	0			0	1	0	0	1	0
0	IEKVEH	0	1	0	0	1	0			0	1	0	0	1	0			0	1	0	0	1	0
0	HPAENG	0	1	0	0	1	0			0	1	0	0	1	0			0	1	0	0	1	0
0	FTPTEK	0	1	0	0	1	0			0	1	0	0	1	0			0	1	0	0	1	0
0	FSKDWS	0	1	0	0	1	0			0	1	0	0	1	0			0	1	0	0	1	0
0	FHPSDI	0	1	0	0	1	0			0	1	0	0	1	0			0	1	0	0	1	0
0	EVDLLK	0	1	0	0	1	0			0	1	0	0	1	0			0	1	0	0	1	0
0	ERIEKV	0	1	0	0	1	0			0	1	0	0	1	0			0	1	0	0	1	0
0	EKDEYA	0	1	0	0	1	0			0	1	0	0	1	0			0	1	0	0	1	0
0	EHSDLS	0	1	0	0	1	0			0	1	0	0	1	0			0	1	0	0	1	0
0	DLLKNG	0	1	0	0	1	0			0	1	0	0	1	0			0	1	0	0	1	0
0	DIEVDL	0	1	0	0	1	0			0	1	0	0	1	0			0	1	0	0	1	0
0	AENGKS	0	1	0	0	1	0			0	1	0	0	1	0			0	1	0	0	1	0
0	YQLENY	0	1	0	0	1	0			0	1	0	0	1	0			0	1	0	0	1	0
0	SLYQLE	0	1	0	0	1	0			0	1	0	0	1	0			0	1	0	0	1	0
0	SHLVEA	0	1	0	0	1	0			0	1	0	0	1	0			0	1	0	0	1	0
0	RGFFYT	0	1	0	0	1	0			1	0	0	1	0	0			0	1	0	0	1	0
0	HLVEAL	0	1	0	0	1	0			1	0	0	1	0	0			0	1	0	0	1	0
0	GSHLVE	0	1	0	0	1	0			0	1	0	0	1	0			0	1	0	0	1	0
0	GFFYTP	0	1	0	0	1	0			1	0	0	1	0	0			0	1	0	0	1	0
0	GERGFF	0	1	0	0	1	0			0	1	0	0	1	0			0	1	0	0	1	0
0	FYTPKT	0	1	0	0	1	0			0	1	0	0	1	0			0	1	0	0	1	0
0	FVNQHL	0	1	0	0	1	0			1	0	0	1	0	0			0	1	0	0	1	0
0	FFYTPK	0	1	0	0	1	0			0	1	0	0	1	0			0	1	0	0	1	0
0	ERGFFY	0	1	0	0	1	0			0	1	0	0	1	0			0	1	0	0	1	0
0	EALYLV	0	1	0	0	1	0			1	0	0	1	0	0			0	1	0	0	1	0
0	NLGPVL	0	1	0	0	1	0			0	1	0	0	1	0			0	1	0	0	1	0
0	LIAGFN	0	1	0	0	1	0			0	1	0	0	1	0			0	1	0	0	1	0
0	PGGGKVYKPV	0	1	0	0	1	0			0	1	0	0	1	0			0	1	0	0	1	0
0	QTAPVPMPD	0	1	0	0	1	0			0	1	0	0	1	0			0	1	0	0	1	0
0	VDLSKVTSK	0	1	0	0	1	0			0	1	0	0	1	0			0	1	0	0	1	0
0	GQVEVSKE	0	1	0	0	1	0			0	1	0	0	1	0			0	1	0	0	1	0
0	KKPVFFAED	0	1	0	0	1	0			0	1	0	0	1	0			0	1	0	0	1	0
0	KKLPFFAED	0	1	0	0	1	0			0	1	0	0	1	0			0	1	0	0	1	0
0	KKLVPFAED	0	1	0	0	1	0			0	1	0	0	1	0			0	1	0	0	1	0
0	KKLVFPAED	0	1	0	0	1	0			0	1	0	0	1	0			0	1	0	0	1	0
0	QKLVFFA	1	0	0	1	0	0			1	0	0	1	0	0			0	1	0	0	1	0
0	HQKLVFFAE	1	0	0	1	0	0			1	0	0	1	0	0			0	1	0	0	1	0
0	KSHPET	0	1	0	0	1	0			0	1	0	0	1	0			0	1	0	0	1	0
0	TEAEMKA	0	1	0	0	1	0			0	1	0	0	1	0			0	1	0	0	1	0
0	KKGHHEAE	0	1	0	0	1	0			0	1	0	0	1	0			0	1	0	0	1	0
0	ELKPLAQSHA	0	1	0	0	1	0			0	1	0	0	1	0			0	1	0	0	1	0
0	ATKHKIP	0	1	0	0	1	0			0	1	0	0	1	0			0	1	0	0	1	0
0	GTDFKYKGKL	0	1	0	0	1	0			0	1	0	0	1	0			0	1	0	0	1	0
0	DAAKYSEV	0	1	0	0	1	0			0	1	0	0	1	0			0	1	0	0	1	0
0	GLSAPVD	0	1	0	0	1	0			0	1	0	0	1	0			0	1	0	0	1	0
0	LEVLLGSG	0	1	0	0	1	0			1	0	0	1	0	0			0	1	0	0	1	0
0	SGDGSL	0	1	0	0	1	0			0	1	0	0	1	0			0	1	0	0	1	0
0	SLVFVPSEFS	0	1	0	0	1	0			1	0	0	1	0	0			0	1	0	0	1	0
0	SEFSVPSGEK	0	1	0	0	1	0			0	1	0	0	1	0			0	1	0	0	1	0
0	KIVFKNNA	0	1	0	0	1	0			0	1	0	0	1	0			0	1	0	0	1	0
0	KNNAGFPHNV	0	1	0	0	1	0			0	1	0	0	1	0			0	1	0	0	1	0
0	EIPAGV	0	1	0	0	1	0			0	1	0	0	1	0			0	1	0	0	1	0
0	DAVKIS	0	1	0	0	1	0			0	1	0	0	1	0			1	0	0	1	0	0
0	MPEEELL	0	1	0	0	1	0			0	1	0	0	1	0			0	1	0	0	1	0
0	ELLNAPGETY	0	1	0	0	1	0			0	1	0	0	1	0			0	1	0	0	1	0
0	NAPGETY	0	1	0	0	1	0			0	1	0	0	1	0			0	1	0	0	1	0
0	ETYVVT	0	1	0	0	1	0			1	0	0	1	0	0			0	1	0	0	1	0
0	VTLDTKGTY	0	1	0	0	1	0			0	1	0	0	1	0			0	1	0	0	1	0
0	TYSFYC	1	0	0	1	0	0			1	0	0	1	0	0			1	0	0	1	0	0
0	MVGKVTVN	0	1	0	0	1	0			0	1	0	0	1	0			0	1	0	0	1	0
0	PSKARIIRY	0	1	0	0	1	0			1	0	0	1	0	0			0	1	0	0	1	0
0	NAKAGLSQT	0	1	0	0	1	0			0	1	0	0	1	0			0	1	0	0	1	0
0	LAIEATPA	0	1	0	0	1	0			0	1	0	0	1	0			0	1	0	0	1	0
0	PKIKAFLA	0	1	0	0	1	0			0	1	0	0	1	0			0	1	0	0	1	0
0	GGKDWWKVGG	0	1	0	0	1	0			0	1	0	0	1	0			0	1	0	0	1	0
0	QGGGTHSQWN	0	1	0	0	1	0			0	1	0	0	1	0			0	1	0	0	1	0
0	HSQWNKPSKP	0	1	0	0	1	0			0	1	0	0	1	0			0	1	0	0	1	0
0	KPSKPKTNMK	0	1	0	0	1	0			0	1	0	0	1	0			0	1	0	0	1	0
0	KTNMKHMAGA	0	1	0	0	1	0			0	1	0	0	1	0			0	1	0	0	1	0
0	HMAGAAAAGA	0	1	0	0	1	0			0	1	0	0	1	0			0	1	0	0	1	0
0	AAAGAVVGGL	0	1	0	0	1	0			0	1	0	0	1	0			0	1	0	0	1	0
0	VVGGLGGYML	0	1	0	0	1	0			0	1	0	0	1	0			0	1	0	0	1	0
0	GGYMLGSAMS	0	1	0	0	1	0			0	1	0	0	1	0			0	1	0	0	1	0
0	GSAMSRPIIH	0	1	0	0	1	0			1	0	0	1	0	0			0	1	0	0	1	0
0	FGSDYEDRYY	0	1	0	0	1	0			0	1	0	0	1	0			0	1	0	0	1	0
0	EDRYYRENMH	0	1	0	0	1	0			1	0	0	1	0	0			0	1	0	0	1	0
0	RENMHRYPNQ	0	1	0	0	1	0			0	1	0	0	1	0			0	1	0	0	1	0
0	RYPNQVYYRP	1	0	0	1	0	0			1	0	0	1	0	0			1	0	0	1	0	0
0	VYYRPMDEYS	0	1	0	0	1	0			0	1	0	0	1	0			0	1	0	0	1	0
0	MDEYSNQNNF	0	1	0	0	1	0			0	1	0	0	1	0			1	0	0	1	0	0
0	NQNNFVHDCV	1	0	0	1	0	0			1	0	0	1	0	0			1	0	0	1	0	0
0	NITIKQHTVT	0	1	0	0	1	0			0	1	0	0	1	0			0	1	0	0	1	0
0	QHTVTTTTKG	0	1	0	0	1	0			0	1	0	0	1	0			0	1	0	0	1	0
0	TTTKGENFTE	0	1	0	0	1	0			0	1	0	0	1	0			0	1	0	0	1	0
0	ENFTETDVKM	0	1	0	0	1	0			0	1	0	0	1	0			0	1	0	0	1	0
0	TDVKMMERVV	0	1	0	0	1	0			0	1	0	0	1	0			0	1	0	0	1	0
0	MERVVEQMCI	0	1	0	0	1	0			1	0	0	1	0	0			0	1	0	0	1	0
0	EQMCITQYER	0	1	0	0	1	0			1	0	0	1	0	0			0	1	0	0	1	0
0	TQYERESQAY	0	1	0	0	1	0			0	1	0	0	1	0			0	1	0	0	1	0
0	ESQAYYQRGS	1	0	0	1	0	0			0	1	0	0	1	0			1	0	0	1	0	0
0	YQRGSSMVLF	0	1	0	0	1	0			0	1	0	0	1	0			1	0	0	1	0	0
0	RTLKRLGMDG	0	1	0	0	1	0			0	1	0	0	1	0			0	1	0	0	1	0
0	LGMDGYRGIS	0	1	0	0	1	0			0	1	0	0	1	0			0	1	0	0	1	0
0	YRGISLANWM	0	1	0	0	1	0			1	0	0	1	0	0			1	0	0	1	0	0
0	CLAKWESGYN	0	1	0	0	1	0			0	1	0	0	1	0			0	1	0	0	1	0
0	ESGYNTRATN	0	1	0	0	1	0			0	1	0	0	1	0			0	1	0	0	1	0
0	TRATNYNAGD	0	1	0	0	1	0			0	1	0	0	1	0			0	1	0	0	1	0
0	YNAGDRSTDY	0	1	0	0	1	0			0	1	0	0	1	0			0	1	0	0	1	0
0	RSTDYGIFQI	0	1	0	0	1	0			1	0	0	1	0	0			0	1	0	0	1	0
0	GIFQINSRYW	1	0	0	1	0	0			1	0	0	1	0	0			1	0	0	1	0	0
0	NSRYWCNDGK	0	1	0	0	1	0			0	1	0	0	1	0			0	1	0	0	1	0
0	CNDGKTPGAV	0	1	0	0	1	0			0	1	0	0	1	0			0	1	0	0	1	0
0	TPGAVNACHL	0	1	0	0	1	0			0	1	0	0	1	0			0	1	0	0	1	0
0	NACHLSCSAL	0	1	0	0	1	0			0	1	0	0	1	0			0	1	0	0	1	0
0	LQDNIADAVA	0	1	0	0	1	0			0	1	0	0	1	0			0	1	0	0	1	0
0	ADAVACAKRV	0	1	0	0	1	0			0	1	0	0	1	0			0	1	0	0	1	0
0	CAKRVVRDPQ	0	1	0	0	1	0			0	1	0	0	1	0			0	1	0	0	1	0
0	VRDPQGIRAW	0	1	0	0	1	0			0	1	0	0	1	0			0	1	0	0	1	0
0	GIRAWVAWRN	0	1	0	0	1	0			1	0	0	1	0	0			0	1	0	0	1	0
0	VAWRNRCQNR	0	1	0	0	1	0			1	0	0	1	0	0			0	1	0	0	1	0
0	RCQNRDVRQY	0	1	0	0	1	0			0	1	0	0	1	0			0	1	0	0	1	0
0	DVRQYVQGCG	0	1	0	0	1	0			0	1	0	0	1	0			1	0	0	1	0	0
0	RTPKIQVYSR	1	0	0	1	0	0			1	0	0	1	0	0			0	1	0	0	1	0
0	QVYSRHPAEN	0	1	0	0	1	0			0	1	0	0	1	0			0	1	0	0	1	0
0	HPAENGKSNF	0	1	0	0	1	0			0	1	0	0	1	0			0	1	0	0	1	0
0	LNCYVSGFHP	0	1	0	0	1	0			1	0	0	1	0	0			0	1	0	0	1	0
0	SGFHPSDIEV	0	1	0	0	1	0			0	1	0	0	1	0			0	1	0	0	1	0
0	SDIEVDLLKN	0	1	0	0	1	0			0	1	0	0	1	0			0	1	0	0	1	0
0	DLLKNGERIE	0	1	0	0	1	0			0	1	0	0	1	0			0	1	0	0	1	0
0	GERIEKVEHS	0	1	0	0	1	0			0	1	0	0	1	0			0	1	0	0	1	0
0	KVEHSDLSFS	0	1	0	0	1	0			0	1	0	0	1	0			0	1	0	0	1	0
0	TEKDEYACRV	0	1	0	0	1	0			0	1	0	0	1	0			0	1	0	0	1	0
0	YACRVNHVTL	0	1	0	0	1	0			1	0	0	1	0	0			0	1	0	0	1	0
0	NHVTLSQPKI	0	1	0	0	1	0			0	1	0	0	1	0			0	1	0	0	1	0
0	RMFNII	1	0	0	1	0	0			1	0	0	1	0	0			1	0	0	1	0	0
0	GMFNIQ	1	0	0	1	0	0			1	0	0	1	0	0			1	0	0	1	0	0
0	KMFFIQ	1	0	0	1	0	0			1	0	0	1	0	0			0	1	0	0	1	0
0	WYFYIQ	1	0	0	1	0	0			1	0	0	1	0	0			1	0	0	1	0	0
0	FMFFII	1	0	0	1	0	0			1	0	0	1	0	0			1	0	0	1	0	0
0	HAFLII	1	0	0	1	0	0			1	0	0	1	0	0			1	0	0	1	0	0
0	MYWIIF	1	0	0	1	0	0			1	0	0	1	0	0			0	1	0	0	1	0
0	HIFIIM	1	0	0	1	0	0			1	0	0	1	0	0			1	0	0	1	0	0
0	MYFFIF	1	0	0	1	0	0			1	0	0	1	0	0			1	0	0	1	0	0
0	NIVLIM	1	0	0	1	0	0			1	0	0	1	0	0			1	0	0	1	0	0
0	KAFIIQ	1	0	0	1	0	0			1	0	0	1	0	0			0	1	0	0	1	0
0	EECLFL	0	1	0	0	1	0			0	1	0	0	1	0			0	1	0	0	1	0
0	KAILFL	1	0	0	1	0	0			1	0	0	1	0	0			0	1	0	0	1	0
0	ECFFFE	0	1	0	0	1	0			1	0	0	1	0	0			0	1	0	0	1	0
0	DECFFF	0	1	0	0	1	0			0	1	0	0	1	0			0	1	0	0	1	0
0	NYNTYR	0	1	0	0	1	0			0	1	0	0	1	0			0	1	0	0	1	0
0	KAILFL	1	0	0	1	0	0			1	0	0	1	0	0			0	1	0	0	1	0
0	TNELYM	1	0	0	1	0	0			0	1	0	0	1	0			0	1	0	0	1	0
0	YLEIII	1	0	0	1	0	0			1	0	0	1	0	0			1	0	0	1	0	0
0	FGELFE	0	1	0	0	1	0			0	1	0	0	1	0			0	1	0	0	1	0
0	DADLYL	0	1	0	0	1	0			0	1	0	0	1	0			0	1	0	0	1	0
0	KENIIF	1	0	0	1	0	0			0	1	0	0	1	0			0	1	0	0	1	0
0	DDSLFF	0	1	0	0	1	0			0	1	0	0	1	0			0	1	0	0	1	0
0	ILENIS	1	0	0	1	0	0			0	1	0	0	1	0			0	1	0	0	1	0
0	TYQIIR	1	0	0	1	0	0			1	0	0	1	0	0			0	1	0	0	1	0
0	AINKIQ	0	1	0	0	1	0			0	1	0	0	1	0			0	1	0	0	1	0
0	FFWRFM	1	0	0	1	0	0			1	0	0	1	0	0			0	1	0	0	1	0
0	AEKLFD	0	1	0	0	1	0			0	1	0	0	1	0			0	1	0	0	1	0
0	AAELRN	0	1	0	0	1	0			0	1	0	0	1	0			0	1	0	0	1	0
0	EKNLYL	0	1	0	0	1	0			0	1	0	0	1	0			0	1	0	0	1	0
0	YASEIE	0	1	0	0	1	0			0	1	0	0	1	0			0	1	0	0	1	0
0	KECLIN	1	0	0	1	0	0			0	1	0	0	1	0			0	1	0	0	1	0
0	AARRFF	0	1	0	0	1	0			0	1	0	0	1	0			0	1	0	0	1	0
0	RLVFID	1	0	0	1	0	0			1	0	0	1	0	0			1	0	0	1	0	0
0	HKALFW	0	1	0	0	1	0			0	1	0	0	1	0			0	1	0	0	1	0
0	TAELIT	1	0	0	1	0	0			1	0	0	1	0	0			0	1	0	0	1	0
0	FLKYFT	0	1	0	0	1	0			1	0	0	1	0	0			1	0	0	1	0	0
0	TFWEIS	1	0	0	1	0	0			1	0	0	1	0	0			0	1	0	0	1	0
0	WVENYP	0	1	0	0	1	0			0	1	0	0	1	0			1	0	0	1	0	0
0	AEMEYL	0	1	0	0	1	0			0	1	0	0	1	0			0	1	0	0	1	0
0	EYLKIA	0	1	0	0	1	0			1	0	0	1	0	0			0	1	0	0	1	0
0	RETWFF	0	1	0	0	1	0			0	1	0	0	1	0			0	1	0	0	1	0
0	RVAFFE	0	1	0	0	1	0			1	0	0	1	0	0			0	1	0	0	1	0
0	KLLEIA	0	1	0	0	1	0			0	1	0	0	1	0			0	1	0	0	1	0
0	NYFAIR	1	0	0	1	0	0			1	0	0	1	0	0			0	1	0	0	1	0
0	VAWLKM	0	1	0	0	1	0			1	0	0	1	0	0			0	1	0	0	1	0
0	AEVLAL	0	1	0	0	1	0			0	1	0	0	1	0			0	1	0	0	1	0
0	ETWFFG	0	1	0	0	1	0			1	0	0	1	0	0			0	1	0	0	1	0
0	TAWYAE	0	1	0	0	1	0			1	0	0	1	0	0			0	1	0	0	1	0
0	LMSLFG	0	1	0	0	1	0			1	0	0	1	0	0			0	1	0	0	1	0
0	ICSLYQ	1	0	0	1	0	0			1	0	0	1	0	0			0	1	0	0	1	0
0	RGFFYT	0	1	0	0	1	0			1	0	0	1	0	0			0	1	0	0	1	0
0	KGENFT	0	1	0	0	1	0			0	1	0	0	1	0			0	1	0	0	1	0
0	SSNNFG	0	1	0	0	1	0			0	1	0	0	1	0			0	1	0	0	1	0
0	VTQEFW	0	1	0	0	1	0			0	1	0	0	1	0			0	1	0	0	1	0
0	YTFTIS	1	0	0	1	0	0			1	0	0	1	0	0			1	0	0	1	0	0
0	YAELIV	1	0	0	1	0	0			0	1	0	0	1	0			1	0	0	1	0	0
0	NIQYQF	0	1	0	0	1	0			1	0	0	1	0	0			0	1	0	0	1	0
0	QAQNQW	0	1	0	0	1	0			0	1	0	0	1	0			0	1	0	0	1	0
0	DILTYT	1	0	0	1	0	0			1	0	0	1	0	0			1	0	0	1	0	0
0	EECLFL	0	1	0	0	1	0			0	1	0	0	1	0			0	1	0	0	1	0
0	LAEAIG	0	1	0	0	1	0			1	0	0	1	0	0			0	1	0	0	1	0
0	TLKNYI	0	1	0	0	1	0			0	1	0	0	1	0			1	0	0	1	0	0
0	QTNLYG	0	1	0	0	1	0			1	0	0	1	0	0			0	1	0	0	1	0
0	KAILFL	1	0	0	1	0	0			0	1	0	0	1	0			0	1	0	0	1	0
0	YLEIII	1	0	0	1	0	0			1	0	0	1	0	0			1	0	0	1	0	0
0	KENIIF	1	0	0	1	0	0			0	1	0	0	1	0			0	1	0	0	1	0
0	DDSLFF	0	1	0	0	1	0			0	1	0	0	1	0			0	1	0	0	1	0
0	ILENIS	1	0	0	1	0	0			0	1	0	0	1	0			0	1	0	0	1	0
0	TYQIIR	1	0	0	1	0	0			1	0	0	1	0	0			0	1	0	0	1	0
0	RLVFID	1	0	0	1	0	0			1	0	0	1	0	0			1	0	0	1	0	0
0	AGYQQQYNPQ	1	0	0	1	0	0			0	1	0	0	1	0			1	0	0	1	0	0
0	QQQYNPQGGY	0	1	0	0	1	0			0	1	0	0	1	0			0	1	0	0	1	0
0	YNPQGGYQQY	0	1	0	0	1	0			0	1	0	0	1	0			0	1	0	0	1	0
0	QGGYQQYNPQ	0	1	0	0	1	0			0	1	0	0	1	0			1	0	0	1	0	0
0	YQQYNPQGGY	0	1	0	0	1	0			0	1	0	0	1	0			1	0	0	1	0	0
0	YNPQGGYQQQ	0	1	0	0	1	0			0	1	0	0	1	0			0	1	0	0	1	0
0	KPKKTLKLVS	0	1	0	0	1	0			0	1	0	0	1	0			0	1	0	0	1	0
0	KTLKLVSSSG	0	1	0	0	1	0			0	1	0	0	1	0			0	1	0	0	1	0
0	KLVSSSGIKL	0	1	0	0	1	0			0	1	0	0	1	0			0	1	0	0	1	0
0	SSSGIKLANA	0	1	0	0	1	0			0	1	0	0	1	0			0	1	0	0	1	0
0	GIKLANATKK	0	1	0	0	1	0			0	1	0	0	1	0			0	1	0	0	1	0
0	LANATKKVGT	0	1	0	0	1	0			0	1	0	0	1	0			0	1	0	0	1	0
0	ATKKVGTKPA	0	1	0	0	1	0			0	1	0	0	1	0			0	1	0	0	1	0
0	KVGTKPAESD	0	1	0	0	1	0			0	1	0	0	1	0			0	1	0	0	1	0
0	TKPAESDKKE	0	1	0	0	1	0			0	1	0	0	1	0			0	1	0	0	1	0
0	AESDKKEEEK	0	1	0	0	1	0			0	1	0	0	1	0			0	1	0	0	1	0
0	DKKEEEKSAE	0	1	0	0	1	0			0	1	0	0	1	0			0	1	0	0	1	0
0	EEEKSAETKE	0	1	0	0	1	0			0	1	0	0	1	0			0	1	0	0	1	0
0	KSAETKEPTK	0	1	0	0	1	0			0	1	0	0	1	0			0	1	0	0	1	0
0	ETKEPTKEPT	0	1	0	0	1	0			0	1	0	0	1	0			0	1	0	0	1	0
0	EPTKEPTKVE	0	1	0	0	1	0			0	1	0	0	1	0			0	1	0	0	1	0
0	KEPTKVEEPV	0	1	0	0	1	0			0	1	0	0	1	0			0	1	0	0	1	0
0	TKVEEPVKKE	0	1	0	0	1	0			0	1	0	0	1	0			0	1	0	0	1	0
0	EEPVKKEEKP	0	1	0	0	1	0			0	1	0	0	1	0			0	1	0	0	1	0
0	VKKEEKPVQT	0	1	0	0	1	0			0	1	0	0	1	0			0	1	0	0	1	0
0	EEKPVQTEEK	0	1	0	0	1	0			0	1	0	0	1	0			0	1	0	0	1	0
0	PVQTEEKTEE	0	1	0	0	1	0			0	1	0	0	1	0			0	1	0	0	1	0
0	TEEKTEEKSE	0	1	0	0	1	0			0	1	0	0	1	0			0	1	0	0	1	0
0	KTEEKSELPK	0	1	0	0	1	0			0	1	0	0	1	0			0	1	0	0	1	0
0	EKSELPKVED	0	1	0	0	1	0			0	1	0	0	1	0			0	1	0	0	1	0
0	ELPKVEDLKI	0	1	0	0	1	0			0	1	0	0	1	0			0	1	0	0	1	0
